# Supplementary material for: The Research Landscape of Ferroptosis in Cancer: A Bibliometric Analysis
Source: Front Cell Dev Biol. 2022 May 25;10:841724. doi: 10.3389/fcell.2022.841724 (PMC9174675; doi:10.3389/fcell.2022.841724)
Supplement: Supplementary file 1 [file Table2.XLSX]

## Sheet: VOSviewer
Rank	Country	Documents	Citations	Total link strength
1	China	1092	25318	333
2	USA	489	40675	416
3	Germany	151	14280	226
4	Japan	102	6945	93
5	France	68	5166	140
7	Russia	51	3162	105
6	Italy	51	2789	66
8	Australia	45	4516	78
9	South Korea	44	1479	17
10	Canada	40	3382	78
11	United Kingdom	39	6048	88
12	Belgium	32	5051	70
13	Sweden	31	4814	104
14	Spain	27	2675	60
15	Switzerland	24	2821	67
16	Singapore	22	2278	54
17	India	15	384	17
21	Netherlands	13	2008	45
20	Israel	13	1948	41
19	Iran	13	70	8
18	Brazil	13	406	7
22	Austria	10	2099	34
23	Poland	10	406	14
24	Hungary	8	522	12
25	Norway	8	52	10
26	Portugal	7	1918	30
29	Monaco	6	99	12
27	Cameroon	6	127	10
28	Iraq	6	40	7
30	Turkey	5	101	4
31	U Arab Emirates	5	437	1
32	Argentina	4	3298	33
33	Ireland	4	1731	27
34	Chile	3	1669	25
39	Finland	3	163	7
35	Colombia	3	26	5
37	Czech Republic	3	30	4
38	Egypt	3	10	4
36	Croatia	3	32	3
42	Denmark	2	1689	26
43	Greece	2	1650	24
40	Botswana	2	46	4
44	Luxembourg	2	38	4
45	Mexico	2	17	4
48	Vietnam	2	19	2
41	Bulgaria	2	2	1
46	Romania	2	1	1
47	Saudi Arabia	2	3	1
57	Slovenia	1	1645	24
52	Lithuania	1	281	2
60	Syria	1	16	2
61	Uruguay	1	43	2
49	Belarus	1	194	1
50	Ethiopia	1	0	1
53	Pakistan	1	1	1
54	Philippines	1	16	1
55	Qatar	1	10	1
56	Serbia	1	1	1
59	Sri Lanka	1	3	1
63	Zambia	1	0	1
51	Indonesia	1	4	0
58	South Africa	1	33	0
62	Venezuela	1	0	0
