# Supplementary material for: The Research Landscape of Ferroptosis in Cancer: A Bibliometric Analysis
Source: Front Cell Dev Biol. 2022 May 25;10:841724. doi: 10.3389/fcell.2022.841724 (PMC9174675; doi:10.3389/fcell.2022.841724)
Supplement: Supplementary file 2 [file Table1.XLS]

## Sheet: List of papers of ferroptosis i
1	Abdul, Y., et al. (2018). "Lipopolysaccharide-Induced Necroptosis of Brain Microvascular Endothelial Cells Can Be Prevented by Inhibition of Endothelin Receptors." Physiological Research 67: S227-S236.
2	Abedi, M., et al. (2020). "Iron protects childhood acute lymphoblastic leukemia cells from methotrexate cytotoxicity." Cancer Medicine 9(10): 3537-3550.
3	Abrams, R. P., et al. (2016). "Five-Membered Ring Peroxide Selectively Initiates Ferroptosis in Cancer Cells." Acs Chemical Biology 11(5): 1305-1312.
4	Adham, A. N., et al. (2021). "Cytotoxicity of apigenin toward multiple myeloma cell lines and suppression of iNOS and COX-2 expression in STAT1-transfected HEK293 cells." Phytomedicine 80: 15.
5	Adham, A. N., et al. (2020). "Induction of Apoptosis, Autophagy and Ferroptosis by Thymus vulgaris and Arctium lappa Extract in Leukemia and Multiple Myeloma Cell Lines." Molecules 25(21): 18.
6	Adham, A. N., et al. (2021). "Cytotoxicity and apoptosis induction by Fumaria officinalis extracts in leukemia and multiple myeloma cell lines." Journal of Ethnopharmacology 266: 10.
7	Adjemian, S., et al. (2020). "Ionizing radiation results in a mixture of cellular outcomes including mitotic catastrophe, senescence, methuosis, and iron-dependent cell death." Cell Death & Disease 11(11): 15.
8	Agmon, E., et al. (2018). "Modeling the effects of lipid peroxidation during ferroptosis on membrane properties." Scientific Reports 8: 11.
9	Agmon, E. and B. R. Stockwell (2017). "Lipid homeostasis and regulated cell death." Current Opinion in Chemical Biology 39: 83-89.
10	Aizawa, S., et al. (2020). "Cell Death and Liver Disease." Gut and Liver 14(1): 20-29.
11	Aki, T., et al. (2015). "Regulated necrosis and its implications in toxicology." Toxicology 333: 118-126.
12	Albagli, O. (2015). "Punish or cherish: p53, metabolism and tumor suppression." M S-Medecine Sciences 31(10): 871-882.
13	Alborzinia, N., et al. (2018). "Golgi stress mediates redox imbalance and ferroptosis in human cells." Communications Biology 1: 15.
14	Aldrovandi, M., et al. (2021). "Juggling with lipids, a game of Russian roulette." Trends in Endocrinology and Metabolism 32(7): 463-473.
15	Alim, I., et al. (2019). "Selenium Drives a Transcriptional Adaptive Program to Block Ferroptosis and Treat Stroke." Cell 177(5): 1262-+.
16	Allemailem, K. S., et al. (2021). "Novel Approaches of Dysregulating Lysosome Functions in Cancer Cells by Specific Drugs and Its Nanoformulations: A Smart Approach of Modern Therapeutics." International Journal of Nanomedicine 16: 5065-5098.
17	Alothaim, T., et al. (2021). "HDAC6 inhibitors sensitize non-mesenchymal triple-negative breast cancer cells to cysteine deprivation." Scientific Reports 11(1): 11.
18	Alu, A., et al. (2020). "The role of lysosome in regulated necrosis." Acta Pharmaceutica Sinica B 10(10): 1880-1903.
19	Alvarez, S. W., et al. (2017). "NFS1 undergoes positive selection in lung tumours and protects cells from ferroptosis." Nature 551(7682): 639-+.
20	An, P. J., et al. (2019). "Photothermal-Enhanced Inactivation of Glutathione Peroxidase for Ferroptosis Sensitized by an Autophagy Promotor." Acs Applied Materials & Interfaces 11(46): 42988-42997.
21	An, Y., et al. (2019). "Boosting the Ferroptotic Antitumor Efficacy via Site-Specific Amplification of Tailored Lipid Peroxidation." Acs Applied Materials & Interfaces 11(33): 29655-29666.
22	Anandhan, A., et al. (2020). "Breakdown of an Ironclad Defense System: The Critical Role of NRF2 in Mediating Ferroptosis." Cell Chemical Biology 27(4): 436-447.
23	Angeli, J. P. F. and M. Conrad (2018). "Selenium and glutathione peroxidase 4, a vital symbiosis." Free Radical Biology and Medicine 127: 153-159.
24	Angeli, J. P. F., et al. (2019). "Ferroptosis at the crossroads of cancer-acquired drug resistance and immune evasion." Nature Reviews Cancer 19(7): 405-414.
25	Angeli, J. P. F., et al. (2019). "Ferroptosis: The Greasy Side of Cell Death." Chemical Research in Toxicology 32(3): 362-369.
26	Angeli, J. P. F., et al. (2014). "Inactivation of the ferroptosis regulator glutathione peroxidase 4 triggers acute renal failure in mice." Nature Cell Biology 16(12): 1180-U1120.
27	Angius, A., et al. (2019). "Integrated Analysis of miRNA and mRNA Endorses a Twenty miRNAs Signature for Colorectal Carcinoma." International Journal of Molecular Sciences 20(16): 16.
28	Anthonymuthu, T. S., et al. (2018). "Oxidized phospholipid signaling in traumatic brain injury." Free Radical Biology and Medicine 124: 493-503.
29	Antoniak, M. A., et al. (2021). "Multimodal polymer encapsulated CdSe/Fe3O4 nanoplatform with improved biocompatibility for two-photon and temperature stimulated bioapplications." Materials Science & Engineering C-Materials for Biological Applications 127: 18.
30	Arensman, M. D., et al. (2019). "Cystine-glutamate antiporter xCT deficiency suppresses tumor growth while preserving antitumor immunity." Proceedings of the National Academy of Sciences of the United States of America 116(19): 9533-9542.
31	Armenta, D. A. and S. J. Dixon (2020). "Investigating Nonapoptotic Cell Death Using Chemical Biology Approaches." Cell Chemical Biology 27(4): 376-386.
32	Aron, A. T., et al. (2016). "An Endoperoxide Reactivity-Based FRET Probe for Ratiometric Fluorescence Imaging of Labile Iron Pools in Living Cells." Journal of the American Chemical Society 138(43): 14338-14346.
33	Artyukhova, M. A., et al. (2019). "Interrogating Parkinson's disease associated redox targets: Potential application of CRISPR editing." Free Radical Biology and Medicine 144: 279-292.
34	Asantewaa, G. and I. S. Harris (2021). "Glutathione and its precursors in cancer." Current Opinion in Biotechnology 68: 292-299.
35	Asperti, M., et al. (2021). "H-ferritin suppression and pronounced mitochondrial respiration make Hepatocellular Carcinoma cells sensitive to RSL3-induced ferroptosis." Free Radical Biology and Medicine 169: 294-303.
36	Badgley, M. A., et al. (2020). "Cysteine depletion induces pancreatic tumor ferroptosis in mice." Science 368(6486): 85-+.
37	Badu-Boateng, C. and R. J. Naftalin (2019). "Ascorbate and ferritin interactions: Consequences for iron release in vitro and in vivo and implications for inflammation." Free Radical Biology and Medicine 133: 75-87.
38	Baecker, D., et al. (2020). "Amide and ester derivatives of chlorido 4-carboxy-1,2-disalicylideneaminobenzene iron(III) as necroptosis and ferroptosis inducers." Dalton Transactions 49(20): 6842-6853.
39	Bagayoko, S., et al. (2021). "Host phospholipid peroxidation fuels ExoU-dependent cell necrosis and supports Pseudomonas aeruginosa-driven pathology." Plos Pathogens 17(9): 29.
40	Bai, D., et al. (2021). "Genomic analysis uncovers prognostic and immunogenic characteristics of ferroptosis for clear cell renal cell carcinoma." Molecular Therapy-Nucleic Acids 25: 186-197.
41	Bai, G. C., et al. (2021). "pH-dependent rearrangement determines the iron-activation and antitumor activity of artemisinins." Free Radical Biology and Medicine 163: 234-242.
42	Bai, Q. Q., et al. (2020). "Ferroptosis, a Regulated Neuronal Cell Death Type After Intracerebral Hemorrhage." Frontiers in Cellular Neuroscience 14: 9.
43	Bai, T., et al. (2019). "Sigma-1 receptor protects against ferroptosis in hepatocellular carcinoma cells." Journal of Cellular and Molecular Medicine 23(11): 7349-7359.
44	Bai, T., et al. (2020). "MicroRNA-214-3p enhances erastin-induced ferroptosis by targeting ATF4 in hepatoma cells." Journal of Cellular Physiology 235(7-8): 5637-5648.
45	Bai, T., et al. (2017). "Haloperidol, a sigma receptor 1 antagonist, promotes ferroptosis in hepatocellular carcinoma cells." Biochemical and Biophysical Research Communications 491(4): 919-925.
46	Bai, Y. J., et al. (2020). "Dissecting Programmed Cell Death with Small Molecules." Accounts of Chemical Research 53(5): 1034-1045.
47	Bai, Y. S., et al. (2019). "Lipid storage and lipophagy regulates ferroptosis." Biochemical and Biophysical Research Communications 508(4): 997-1003.
48	Bai, Y. T., et al. (2018). "ENPP2 protects cardiomyocytes from erastin-induced ferroptosis." Biochemical and Biophysical Research Communications 499(1): 44-51.
49	Bajbouj, K., et al. (2021). "Vitamin D-Mediated Anti-cancer Activity Involves Iron Homeostatic Balance Disruption and Oxidative Stress Induction in Breast Cancer." Frontiers in Cell and Developmental Biology 9: 12.
50	Balgoma, D., et al. (2021). "Anthracyclins Increase PUFAs: Potential Implications in ER Stress and Cell Death." Cells 10(5): 20.
51	Bao, C., et al. (2021). "MicroRNA-670-3p suppresses ferroptosis of human glioblastoma cells through targeting ACSL4." Free Radical Research 55(7): 853-864.
52	Bao, W. E., et al. (2019). "Nanolongan with Multiple On-Demand Conversions for Ferroptosis-Apoptosis Combined Anticancer Therapy." Acs Nano 13(1): 260-273.
53	Barker, K. L., et al. (2020). "Label-Free Classification of Apoptosis, Ferroptosis and Necroptosis Using Digital Holographic Cytometry." Applied Sciences-Basel 10(13): 13.
54	Bartolacci, C., et al. (2021). "Lipid Metabolism Regulates Oxidative Stress and Ferroptosis in RAS-Driven Cancers: A Perspective on Cancer Progression and Therapy." Frontiers in Molecular Biosciences 8: 19.
55	Basit, F., et al. (2017). "Mitochondrial complex I inhibition triggers a mitophagy-dependent ROS increase leading to necroptosis and ferroptosis in melanoma cells." Cell Death & Disease 8: 11.
56	Basu, S., et al. (2016). "The African-specific S47 polymorphism of p53 alters chemosensitivity." Cell Cycle 15(19): 2557-2560.
57	Basuli, D., et al. (2017). "Iron addiction: a novel therapeutic target in ovarian cancer." Oncogene 36(29): 4089-4099.
58	Battaglia, A. M., et al. (2020). "Ferroptosis and Cancer: Mitochondria Meet the "Iron Maiden" Cell Death." Cells 9(6): 26.
59	Bazhabayi, M., et al. (2021). "CircGFRA1 facilitates the malignant progression of HER-2-positive breast cancer via acting as a sponge of miR-1228 and enhancing AIFM2 expression." Journal of Cellular and Molecular Medicine 25(21): 10248-10256.
60	Beatty, A., et al. (2021). "Ferroptotic cell death triggered by conjugated linolenic acids is mediated by ACSL1." Nature Communications 12(1): 18.
61	Bebber, C. M., et al. (2020). "Ferroptosis in Cancer Cell Biology." Cancers 12(1): 24.
62	Bebber, C. M., et al. (2021). "Ferroptosis response segregates small cell lung cancer (SCLC) neuroendocrine subtypes." Nature Communications 12(1): 19.
63	Beharier, O., et al. (2021). "Ferroptosis, trophoblast lipotoxic damage, and adverse pregnancy outcome." Placenta 108: 32-38.
64	Behnisch-Cornwell, S., et al. (2020). "Pentathiepins: A Novel Class of Glutathione Peroxidase 1 Inhibitors that Induce Oxidative Stress, Loss of Mitochondrial Membrane Potential and Apoptosis in Human Cancer Cells." Chemmedchem 15(16): 1515-1528.
65	Belavgeni, A., et al. (2019). "Exquisite sensitivity of adrenocortical carcinomas to induction of ferroptosis." Proceedings of the National Academy of Sciences of the United States of America 116(44): 22269-22274.
66	Bersuker, K., et al. (2019). "The CoQ oxidoreductase FSP1 acts parallel to glutathione peroxidase 4 to inhibit ferroptosis." Nature 575(7784): 688-+.
67	Bertrand, R. L. (2017). "Iron accumulation, glutathione depletion, and lipid peroxidation must occur simultaneously during ferroptosis and are mutually amplifying events." Medical Hypotheses 101: 69-74.
68	Bi, J. L., et al. (2019). "Metadherin enhances vulnerability of cancer cells to ferroptosis." Cell Death & Disease 10: 14.
69	Birsen, R., et al. (2021). "Ferroptosis and cancer: Physiopathological and therapeutic implications." M S-Medecine Sciences 37(8-9): 726-734.
70	Blomme, A., et al. (2020). "2,4-dienoyl-CoA reductase regulates lipid homeostasis in treatment-resistant prostate cancer." Nature Communications 11(1): 17.
71	Bock, F. J. and S. W. G. Tait (2020). "Mitochondria as multifaceted regulators of cell death." Nature Reviews Molecular Cell Biology 21(2): 85-100.
72	Bogdan, A. R., et al. (2016). "Regulators of Iron Homeostasis: New Players in Metabolism, Cell Death, and Disease." Trends in Biochemical Sciences 41(3): 274-286.
73	Bordini, J., et al. (2020). "Iron Causes Lipid Oxidation and Inhibits Proteasome Function in Multiple Myeloma Cells: A Proof of Concept for Novel Combination Therapies." Cancers 12(4): 15.
74	Bordini, J., et al. (2020). "Iron Induces Cell Death and Strengthens the Efficacy of Antiandrogen Therapy in Prostate Cancer Models." Clinical Cancer Research 26(23): 6387-6398.
75	Boullosa, L. F., et al. (2021). "Auranofin reveals therapeutic anticancer potential by triggering distinct molecular cell death mechanisms and innate immunity in mutant p53 non-small cell lung cancer." Redox Biology 42: 17.
76	Brack, E., et al. (2020). "Fenretinide induces a new form of dynamin-dependent cell death in pediatric sarcoma." Cell Death and Differentiation 27(8): 2500-2516.
77	Brancolini, C. and L. Iuliano (2020). "Proteotoxic Stress and Cell Death in Cancer Cells." Cancers 12(9): 22.
78	Brigelius-Flohe, R. and L. Flohe (2019). "Regulatory Phenomena in the Glutathione Peroxidase Superfamily." Antioxidants & Redox Signaling 33(7): 498-516.
79	Brown, C. W., et al. (2019). "Prominin2 Drives Ferroptosis Resistance by Stimulating Iron Export." Developmental Cell 51(5): 575-+.
80	Brown, C. W., et al. (2017). "The alpha 6 beta 4 integrin promotes resistance to ferroptosis." Journal of Cell Biology 216(12): 4287-4297.
81	Brown, C. W., et al. (2018). "Cell clustering mediated by the adhesion protein PVRL4 is necessary for alpha 6 beta 4 integrin-promoted ferroptosis resistance in matrix-detached cells." Journal of Biological Chemistry 293(33): 12741-12748.
82	Brown, C. W., et al. (2021). "Targeting prominin2 transcription to overcome ferroptosis resistance in cancer." Embo Molecular Medicine 13(8): 14.
83	Brown, C. W. and A. M. Mercurio (2020). "Ferroptosis resistance mediated by exosomal release of iron." Molecular & Cellular Oncology 7(3): 3.
84	Brown, R. A. M., et al. (2020). "Altered Iron Metabolism and Impact in Cancer Biology, Metastasis, and Immunology." Frontiers in Oncology 10: 25.
85	Bruni, A., et al. (2018). "Regulated Cell Death Seen through the Lens of Islet Transplantation." Cell Transplantation 27(6): 890-901.
86	Bu, Z. Q., et al. (2021). "Emerging Role of Ferroptosis in the Pathogenesis of Ischemic Stroke: A New Therapeutic Target?" Asn Neuro 13: 19.
87	Buccarelli, M., et al. (2018). "Inhibition of autophagy increases susceptibility of glioblastoma stem cells to temozolomide by igniting ferroptosis." Cell Death & Disease 9: 17.
88	Cabello, R., et al. (2021). "Urinary Cyclophilin A as Marker of Tubular Cell Death and Kidney Injury." Biomedicines 9(2): 20.
89	Cable, J., et al. (2019). "Leveraging insights into cancer metabolism-a symposium report." Annals of the New York Academy of Sciences 1462(1): 5-13.
90	Cabon, L., et al. (2013). "Programmed cell death comes in many flavors." M S-Medecine Sciences 29(12): 1117-1124.
91	Cai, H. J., et al. (2021). "Development and validation of a ferroptosis-related lncRNAs prognosis signature in colon cancer." Bosnian Journal of Basic Medical Sciences 21(5): 569-576.
92	Cai, J., et al. (2021). "Natural product triptolide induces GSDME-mediated pyroptosis in head and neck cancer through suppressing mitochondrial hexokinase-Iota Iota." Journal of Experimental & Clinical Cancer Research 40(1): 17.
93	Cai, J. J., et al. (2021). "Establishment of a ferroptosis-related gene signature for prognosis in lung adenocarcinoma patients." Peerj 9: 20.
94	Cai, S. N., et al. (2021). "SIRT6 silencing overcomes resistance to sorafenib by promoting ferroptosis in gastric cancer." Biochemical and Biophysical Research Communications 577: 158-164.
95	Caneque, T., et al. (2018). "Reprogramming the chemical reactivity of iron in cancer stem cells." Comptes Rendus Chimie 21(7): 704-708.
96	Canli, O., et al. (2016). "Glutathione peroxidase 4 prevents necroptosis in mouse erythroid precursors." Blood 127(1): 139-148.
97	Cao, F., et al. (2021). "G6PD inhibits ferroptosis in hepatocellular carcinoma by targeting cytochrome P450 oxidoreductase." Cellular Signalling 87: 11.
98	Cao, J., et al. (2020). "DJ-1 suppresses ferroptosis through preserving the activity of S-adenosyl homocysteine hydrolase." Nature Communications 11(1): 15.
99	Cao, J. Y. and S. J. Dixon (2016). "Mechanisms of ferroptosis." Cellular and Molecular Life Sciences 73(11-12): 2195-2209.
100	Cao, J. Y., et al. (2019). "A Genome-wide Haploid Genetic Screen Identifies Regulators of Glutathione Abundance and Ferroptosis Sensitivity." Cell Reports 26(6): 1544-+.
101	Capelletti, M. M., et al. (2020). "Ferroptosis in Liver Diseases: An Overview." International Journal of Molecular Sciences 21(14): 23.
102	Cardoso, B. R., et al. (2017). "Glutathione peroxidase 4: a new player in neurodegeneration?" Molecular Psychiatry 22(3): 328-335.
103	Carlisle, A. E., et al. (2020). "Selenium detoxification is required for cancer-cell survival." Nature Metabolism 2(7): 603-+.
104	Carlson, B. A., et al. (2016). "Glutathione peroxidase 4 and vitamin E cooperatively prevent hepatocellular degeneration." Redox Biology 9: 22-31.
105	Caro, D., et al. (2020). "A promising naphthoquinone 8-hydroxy-2-(2-thienylcarbonyl) naphtho 2,3-b thiophene-4,9-dione exerts anti-colorectal cancer activity through ferroptosis and inhibition of MAPK signaling pathway based on RNA sequencing." Open Chemistry 18(1): 1242-1255.
106	Castillo, R. R. and M. Vallet-Regi (2020). "Emerging Strategies in Anticancer Combination Therapy Employing Silica-Based Nanosystems." Biotechnology Journal 16(3): 11.
107	Cepelak, I., et al. (2020). "Ferroptosis: regulated cell death." Arhiv Za Higijenu Rada I Toksikologiju-Archives of Industrial Hygiene and Toxicology 71(2): 99-109.
108	Cerchio, R., et al. (2020). "Nonhomologous end-joining repair is likely involved in the repair of double-stranded DNA breaks induced by riluzole in melanoma cells." Melanoma Research 30(3): 303-308.
109	Chafe, S. C., et al. (2021). "Genome-wide synthetic lethal screen unveils novel CAIX-NFS1/xCT axis as a targetable vulnerability in hypoxic solid tumors." Science Advances 7(35): 15.
110	Chai, M. Y., et al. (2021). "A Nomogram Integrating Ferroptosis- and Immune-Related Biomarkers for Prediction of Overall Survival in Lung Adenocarcinoma." Frontiers in Genetics 12: 12.
111	Chan, D. W., et al. (2020). "MAP30 protein from Momordica charantia is therapeutic and has synergic activity with cisplatin against ovarian cancer in vivo by altering metabolism and inducing ferroptosis." Pharmacological Research 161: 15.
112	Chang, I., et al. (2021). "SNU-333 Cells as an Appropriate Cell Line for the Orthotopic Renal Cell Carcinoma Model." Technology in Cancer Research & Treatment 20: 11.
113	Chang, K. L., et al. (2021). "Ferroptosis-Related Gene Signature Accurately Predicts Survival Outcomes in Patients With Clear-Cell Renal Cell Carcinoma." Frontiers in Oncology 11: 12.
114	Chang, L. C., et al. (2018). "Heme oxygenase-1 mediates BAY 11-7085 induced ferroptosis." Cancer Letters 416: 124-137.
115	Chang, M. Y., et al. (2021). "Single-Atom Pd Nanozyme for Ferroptosis-Boosted Mild-Temperature Photothermal Therapy." Angewandte Chemie-International Edition 60(23): 12971-12979.
116	Chang, W. T., et al. (2021). "A Marine Terpenoid, Heteronemin, Induces Both the Apoptosis and Ferroptosis of Hepatocellular Carcinoma Cells and Involves thereactive oxygen speciesand MAPK Pathways." Oxidative Medicine and Cellular Longevity 2021: 12.
117	Chang, Y., et al. (2020). "CKD-5, a novel pan-histone deacetylase inhibitor, synergistically enhances the efficacy of sorafenib for hepatocellular carcinoma." Bmc Cancer 20(1): 13.
118	Chapkin, R. S., et al. (2020). "Diet and Gut Microbes Act Coordinately to Enhance Programmed Cell Death and Reduce Colorectal Cancer Risk." Digestive Diseases and Sciences 65(3): 840-851.
119	Chaudhary, N., et al. (2021). "Lipocalin 2 expression promotes tumor progression and therapy resistance by inhibiting ferroptosis in colorectal cancer." International Journal of Cancer 149(7): 1495-1511.
120	Cheff, D. M., et al. (2021). "Development of therapies for rare genetic disorders of glutathione peroxidase 4: roadmap and opportunities." Orphanet Journal of Rare Diseases 16(1): 15.
121	Chelora, J., et al. (2019). "Plant-Derived Single-Molecule-Based Nanotheranostics for Photoenhanced Chemotherapy and Ferroptotic-Like Cancer Cell Death." Acs Applied Bio Materials 2(6): 2643-2649.
122	Chen, C., et al. (2021). "Long noncoding RNA Meg3 mediates ferroptosis induced by oxygen and glucose deprivation combined with hyperglycemia in rat brain microvascular endothelial cells, through modulating the p53/glutathione peroxidase 4 axis." European Journal of Histochemistry 65(3): 14.
123	Chen, D., et al. (2017). "ATF4 promotes angiogenesis and neuronal cell death and confers ferroptosis in a xCT-dependent manner." Oncogene 36(40): 5593-5608.
124	Chen, D. L., et al. (2021). "iPLA2 beta-mediated lipid detoxification controls p53-driven ferroptosis independent of glutathione peroxidase 4." Nature Communications 12(1): 15.
125	Chen, D. L., et al. (2017). "NRF2 Is a Major Target of ARF in p53-Independent Tumor Suppression." Molecular Cell 68(1): 224-+.
126	Chen, D. L., et al. (2018). "ARF-NRF2: A new checkpoint for oxidative stress responses?" Molecular & Cellular Oncology 5(3): 2.
127	Chen, D. S., et al. (2017). "The oxido-metabolic driver ATF4 enhances temozolamide chemo-resistance in human gliomas." Oncotarget 8(31): 51164-51176.
128	Chen, G., et al. (2020). "Potential mechanism of ferroptosis in pancreatic cancer (Review)." Oncology Letters 19(1): 579-587.
129	Chen, G., et al. (2020). "Self-Amplification of Tumor Oxidative Stress with Degradable Metallic Complexes for Synergistic Cascade Tumor Therapy." Nano Letters 20(11): 8141-8150.
130	Chen, G. Q., et al. (2020). "Artemisinin compounds sensitize cancer cells to ferroptosis by regulating iron homeostasis." Cell Death and Differentiation 27(1): 242-254.
131	Chen, G. X., et al. (2021). "Radiotherapy-Induced Digestive Injury: Diagnosis, Treatment and Mechanisms." Frontiers in Oncology 11: 18.
132	Chen, H., et al. (2021). "Ferroptosis-Related Gene Signature: A New Method for Personalized Risk Assessment in Patients with Diffuse Large B-Cell Lymphoma." Pharmacogenomics & Personalized Medicine 14: 609-619.
133	Chen, H., et al. (2021). "A glutathione-responsive polyphenol-Constructed nanodevice for double roles in apoptosis and ferroptosis." Colloids and Surfaces B-Biointerfaces 205: 10.
134	Chen, H. J., et al. (2020). "Response to iron overload in cultured hepatocytes." Scientific Reports 10(1): 11.
135	Chen, J., et al. (2021). "Self-Assembling Porphyrins as a Single Therapeutic Agent for Synergistic Cancer Therapy: A One Stone Three Birds Strategy." Acs Applied Materials & Interfaces 13(24): 27856-27867.
136	Chen, J., et al. (2021). "A redox-triggered C-centered free radicals nanogenerator for self-enhanced magnetic resonance imaging and chemodynamic therapy." Biomaterials 266: 11.
137	Chen, J., et al. (2021). "Omega-3 Fatty Acids DHA and EPA Reduce Bortezomib Resistance in Multiple Myeloma Cells by Promoting Glutathione Degradation." Cells 10(9): 20.
138	Chen, J., et al. (2021). "A New Prognostic Risk Signature of Eight Ferroptosis-Related Genes in the Clear Cell Renal Cell Carcinoma." Frontiers in Oncology 11: 14.
139	Chen, J. H., et al. (2020). "The Potential Value of Targeting Ferroptosis in Early Brain Injury After Acute CNS Disease." Frontiers in Molecular Neuroscience 13: 10.
140	Chen, J. N., et al. (2020). "Synthesis and in vitro anti-bladder cancer activity evaluation of quinazolinyl-arylurea derivatives." European Journal of Medicinal Chemistry 205: 19.
141	Chen, J. Y., et al. (2021). "Novel Corneal Protein Biomarker Candidates Reveal Iron Metabolic Disturbance in High Myopia Eyes." Frontiers in Cell and Developmental Biology 9: 18.
142	Chen, L., et al. (2019). "Fe2+/Fe3+ Ions Chelated with Ultrasmall Polydopamine Nanoparticles Induce Ferroptosis for Cancer Therapy." Acs Biomaterials Science & Engineering 5(9): 4861-4869.
143	Chen, L., et al. (2020). "GDF15 knockdown promotes erastin-induced ferroptosis by decreasing SLC7A11 expression." Biochemical and Biophysical Research Communications 526(2): 293-299.
144	Chen, L. L. and W. J. Wang (2021). "p53 regulates lipid metabolism in cancer." International Journal of Biological Macromolecules 192: 45-54.
145	Chen, M., et al. (2021). "KDM4A-mediated histone demethylation of SLC7A11 inhibits cell ferroptosis in osteosarcoma." Biochemical and Biophysical Research Communications 550: 77-83.
146	Chen, M., et al. (2021). "A New Ferroptosis-Related lncRNA Signature Predicts the Prognosis of Bladder Cancer Patients." Frontiers in Cell and Developmental Biology 9: 16.
147	Chen, M. S., et al. (2017). "CHAC1 degradation of glutathione enhances cystine-starvation-induced necroptosis and ferroptosis in human triple negative breast cancer cells via the GCN2-eIF2 alpha-ATF4 pathway." Oncotarget 8(70): 114588-114602.
148	Chen, P., et al. (2020). "Combinative treatment of beta-elemene and cetuximab is sensitive to KRAS mutant colorectal cancer cells by inducing ferroptosis and inhibiting epithelial-mesenchymal transformation." Theranostics 10(11): 5107-5119.
149	Chen, P., et al. (2020). "Erianin, a novel dibenzyl compound in Dendrobium extract, inhibits lung cancer cell growth and migration via calcium/calmodulin-dependent ferroptosis." Signal Transduction and Targeted Therapy 5(1): 11.
150	Chen, P. H., et al. (2020). "The Intersection of DNA Damage Response and Ferroptosis-A Rationale for Combination Therapeutics." Biology-Basel 9(8): 15.
151	Chen, P. H., et al. (2020). "Kinome screen of ferroptosis reveals a novel role of ATM in regulating iron metabolism." Cell Death and Differentiation 27(3): 1008-1022.
152	Chen, P. H., et al. (2021). "Zinc transporter ZIP7 is a novel determinant of ferroptosis." Cell Death & Disease 12(2): 12.
153	Chen, Q. D., et al. (2021). "Over-expression of lncRNA TMEM161B-AS1 promotes the malignant biological behavior of glioma cells and the resistance to temozolomide via up-regulating the expression of multiple ferroptosis-related genes by sponging hsa-miR-27a-3p." Cell Death Discovery 7(1): 12.
154	Chen, Q. F., et al. (2021). "Iron-based nanoparticles for MR imaging-guided ferroptosis in combination with photodynamic therapy to enhance cancer treatment." Nanoscale 13(9): 4855-4870.
155	Chen, Q. J., et al. (2019). "Tumor Microenvironment-Triggered Aggregated Magnetic Nanoparticles for Reinforced Image-Guided Immunogenic Chemotherapy." Advanced Science 6(6): 10.
156	Chen, R., et al. (2021). "Upregulated Expression of CYBRD1 Predicts Poor Prognosis of Patients with Ovarian Cancer." Journal of Oncology 2021: 14.
157	Chen, S. W., et al. (2021). "Endogenous hydrogen sulfide regulates xCT stability through persulfidation of OTUB1 at cysteine 91 in colon cancer cells." Neoplasia 23(5): 461-472.
158	Chen, T. C., et al. (2020). "AR ubiquitination induced by the curcumin analog suppresses growth of temozolomide-resistant glioblastoma through disrupting glutathione peroxidase 4-Mediated redox homeostasis." Redox Biology 30: 13.
159	Chen, W. K., et al. (2021). "Circular RNA circKIF4A facilitates the malignant progression and suppresses ferroptosis by sponging miR-1231 and upregulating glutathione peroxidase 4 in papillary thyroid cancer." Aging-Us 13(12): 16500-16512.
160	Chen, W. Z., et al. (2021). "Identification of Ferroptosis-Related Long Noncoding RNA and Construction of a Novel Prognostic Signature for Gastric Cancer." Disease Markers 2021: 14.
161	Chen, X., et al. (2021). "Characteristics and Biomarkers of Ferroptosis." Frontiers in Cell and Developmental Biology 9: 9.
162	Chen, X., et al. (2021). "Broadening horizons: the role of ferroptosis in cancer." Nature Reviews Clinical Oncology 18(5): 280-296.
163	Chen, X., et al. (2021). "Ferroptosis in infection, inflammation, and immunity." Journal of Experimental Medicine 218(6): 15.
164	Chen, X., et al. (2021). "Organelle-specific regulation of ferroptosis." Cell Death and Differentiation 28(10): 2843-2856.
165	Chen, X., et al. (2021). "Targeting ferroptosis in pancreatic cancer: a double-edged sword." Trends in Cancer 7(10): 891-901.
166	Chen, X., et al. (2020). "Ferroptosis: machinery and regulation." Autophagy 17(9): 2054-2081.
167	Chen, X., et al. (2021). "Identification of a Ferroptosis-Related Signature Associated with Prognosis and Immune Infiltration in Adrenocortical Carcinoma." International Journal of Endocrinology 2021: 12.
168	Chen, X., et al. (2021). "Cellular degradation systems in ferroptosis." Cell Death and Differentiation 28(4): 1135-1148.
169	Chen, X., et al. (2020). "Iron Metabolism in Ferroptosis." Frontiers in Cell and Developmental Biology 8: 14.
170	Chen, X., et al. (2021). "Cell death in pancreatic cancer: from pathogenesis to therapy." Nature Reviews Gastroenterology & Hepatology 18(11): 804-823.
171	Chen, X. B., et al. (2021). "Bis-isatin derivatives: design, synthesis, and biological activity evaluation as potent dimeric DJ-1 inhibitors." Acta Pharmacologica Sinica 42(7): 1160-1170.
172	Chen, X. M., et al. (2021). "The Ferroptosis-Related Noncoding RNA Signature as a Novel Prognostic Biomarker in the Tumor Microenvironment, Immunotherapy, and Drug Screening of Gastric Adenocarcinoma." Frontiers in Oncology 11: 19.
173	Chen, Y., et al. (2019). "Iron metabolism and its contribution to cancer (Review)." International Journal of Oncology 54(4): 1143-1154.
174	Chen, Y., et al. (2020). "Amentoflavone suppresses cell proliferation and induces cell death through triggering autophagy-dependent ferroptosis in human glioma." Life Sciences 247: 10.
175	Chen, Y., et al. (2018). "Quantitative Profiling of Protein Carbonylations in Ferroptosis by an Aniline-Derived Probe." Journal of the American Chemical Society 140(13): 4712-4720.
176	Chen, Y., et al. (2019). "O-GlcNAcylated c-Jun antagonizes ferroptosis via inhibiting GSH synthesis in liver cancer." Cellular Signalling 63: 11.
177	Chen, Y. B., et al. (2019). "Dihydroartemisinin-induced unfolded protein response feedback attenuates ferroptosis via PERK/ATF4/HSPA5 pathway in glioma cells." Journal of Experimental & Clinical Cancer Research 38(1): 16.
178	Chen, Y. C., et al. (2020). "Reactivity-Based Probe of the Iron(II)-Dependent Interactome Identifies New Cellular Modulators of Ferroptosis." Journal of the American Chemical Society 142(45): 19085-19093.
179	Chen, Y. F., et al. (2021). "Development and Validation of a Random Forest Diagnostic Model of Acute Myocardial Infarction Based on Ferroptosis-Related Genes in Circulating Endothelial Cells." Frontiers in Cardiovascular Medicine 8: 13.
180	Chen, Y. J., et al. (2021). "Astragalus polysaccharide prevents ferroptosis in a murine model of experimental colitis and human Caco-2 cells via inhibiting NRF2/ HO-1 pathway." European Journal of Pharmacology 911: 10.
181	Chen, Y. R., et al. (2020). "Ferroptosis mediated DSS-induced ulcerative colitis associated with Nrf2/HO-1 signaling pathway." Immunology Letters 225: 9-15.
182	Chen, Y. W., et al. (2021). "Proteome Analysis of Camellia nitidissima Chi Revealed Its Role in Colon Cancer Through the Apoptosis and Ferroptosis Pathway." Frontiers in Oncology 11: 14.
183	Chen, Y. X., et al. (2020). "The Latest View on the Mechanism of Ferroptosis and Its Research Progress in Spinal Cord Injury." Oxidative Medicine and Cellular Longevity 2020: 11.
184	Chen, Y. Y., et al. (2021). "Artesunate induces apoptosis, autophagy and ferroptosis in diffuse large B cell lymphoma cells by impairing STAT3 signaling." Cellular Signalling 88: 12.
185	Chen, Z. A., et al. (2021). "Identification of a Ferroptosis-Related Signature Model Including mRNAs and lncRNAs for Predicting Prognosis and Immune Activity in Hepatocellular Carcinoma." Frontiers in Oncology 11: 17.
186	Chen, Z. H., et al. (2021). "Identification and Validation of an 11-Ferroptosis Related Gene Signature and Its Correlation With Immune Checkpoint Molecules in Glioma." Frontiers in Cell and Developmental Biology 9: 16.
187	Cheng, H. L., et al. (2021). "An effective NIR laser/tumor-microenvironment co-responsive cancer theranostic nanoplatform with multi-modal imaging and therapies." Nanoscale 13(24): 10816-10828.
188	Cheng, J., et al. (2020). "ACSL4 suppresses glioma cells proliferation via activating ferroptosis." Oncology Reports 43(1): 147-158.
189	Cheng, J., et al. (2021). "Carnosic acid protects against ferroptosis in PC12 cells exposed to erastin through activation of Nrf2 pathway." Life Sciences 266: 11.
190	Cheng, J. J., et al. (2021). "Manganese-deposited iron oxide promotes tumor-responsive ferroptosis that synergizes the apoptosis of cisplatin." Theranostics 11(11): 5418-5429.
191	Cheng, Q., et al. (2021). "Erastin synergizes with cisplatin via ferroptosis to inhibit ovarian cancer growth in vitro and in vivo." Journal of Obstetrics and Gynaecology Research 47(7): 2481-2491.
192	Cheng, Q., et al. (2021). "Production and purification of homogenous recombinant human selenoproteins reveals a unique codon skipping event in E coli and glutathione peroxidase 4-specific affinity to bromosulfophthalein." Redox Biology 46: 13.
193	Cheng, Y., et al. (2021). "Epigenetic Regulation and Nonepigenetic Mechanisms of Ferroptosis Drive Emerging Nanotherapeutics in Tumor." Oxidative Medicine and Cellular Longevity 2021: 14.
194	Chepikova, O. E., et al. (2020). "Lysine oxidase exposes a dependency on the thioredoxin antioxidant pathway in triple-negative breast cancer cells." Breast Cancer Research and Treatment 183(3): 549-564.
195	Chiang, S. K., et al. (2019). "A Dual Role of Heme Oxygenase-1 in Cancer Cells." International Journal of Molecular Sciences 20(1): 18.
196	Chng, C. P., et al. (2021). "Site-specific peroxidation modulates lipid bilayer mechanics." Extreme Mechanics Letters 42: 7.
197	Chu, B., et al. (2019). "ALOX12 is required for p53-mediated tumour suppression through a distinct ferroptosis pathway." Nature Cell Biology 21(5): 579-+.
198	Clemente, L. P., et al. (2020). "Dynasore Blocks Ferroptosis through Combined Modulation of Iron Uptake and Inhibition of Mitochondrial Respiration." Cells 9(10): 17.
199	Clemente, S. M., et al. (2020). "Targeting Lipid Peroxidation for Cancer Treatment." Molecules 25(21): 25.
200	Codenotti, S., et al. (2018). "Cell growth potential drives ferroptosis susceptibility in rhabdomyosarcoma and myoblast cell lines." Journal of Cancer Research and Clinical Oncology 144(9): 1717-1730.
201	Colakoglu, M., et al. (2018). "Emerging cellular functions of the lipid metabolizing enzyme 15-Lipoxygenase-1." Cell Proliferation 51(5): 14.
202	Conrad, M. and J. P. F. Angeli (2015). "Glutathione peroxidase 4 (glutathione peroxidase 4) and ferroptosis: what's so special about it?" Molecular & Cellular Oncology 2(3): 3.
203	Conrad, M., et al. (2016). "Regulated necrosis: disease relevance and therapeutic opportunities." Nature Reviews Drug Discovery 15(5): 348-366.
204	Conrad, M., et al. (2018). "Regulation of lipid peroxidation and ferroptosis in diverse species." Genes & Development 32(9-10): 602-619.
205	Conrad, M., et al. (2021). "Targeting Ferroptosis: New Hope for As-Yet-Incurable Diseases." Trends in Molecular Medicine 27(2): 113-122.
206	Conrad, M. and D. A. Pratt (2019). "The chemical basis of ferroptosis." Nature Chemical Biology 15(12): 1137-1147.
207	Conrad, M. and B. Proneth (2020). "Selenium: Tracing Another Essential Element of Ferroptotic Cell Death." Cell Chemical Biology 27(4): 409-419.
208	Consoli, V., et al. (2021). "Heme Oxygenase-1 Signaling and Redox Homeostasis in Physiopathological Conditions." Biomolecules 11(4): 23.
209	Criscitiello, M. F., et al. (2020). "Post-Translational Protein Deimination Signatures in Serum and Serum-Extracellular Vesicles of Bos taurus Reveal Immune, Anti-Pathogenic, Anti-Viral, Metabolic and Cancer-Related Pathways for Deimination." International Journal of Molecular Sciences 21(8): 42.
210	Cruz-Gregorio, A., et al. (2021). "Lipid metabolism and oxidative stress in HPV-related cancers." Free Radical Biology and Medicine 172: 226-236.
211	Cui, X., et al. (2021). "Iron Self-Boosting Polymer Nanoenzyme for Low-Temperature Photothermal-Enhanced Ferrotherapy." Acs Applied Materials & Interfaces 13(26): 30274-30283.
212	Cui, Y. S., et al. (2021). "Identification of a Nomogram from Ferroptosis-Related Long Noncoding RNAs Signature to Analyze Overall Survival in Patients with Bladder Cancer." Journal of Oncology 2021: 18.
213	Dachert, J., et al. (2016). "RSL3 and Erastin differentially regulate redox signaling to promote Smac mimetic-induced cell death." Oncotarget 7(39): 63779-63792.
214	Daechert, J., et al. (2020). "Targeting ferroptosis in rhabdomyosarcoma cells." International Journal of Cancer 146(2): 510-520.
215	Daher, B., et al. (2019). "Genetic Ablation of the Cystine Transporter xCT in PDAC Cells Inhibits mTORC1, Growth, Survival, and Tumor Formation via Nutrient and Oxidative Stresses." Cancer Research 79(15): 3877-3890.
216	Daher, B., et al. (2020). "Cysteine Depletion, a Key Action to Challenge Cancer Cells to Ferroptotic Cell Death." Frontiers in Oncology 10: 9.
217	Dai, C. S., et al. (2020). "Transcription factors in ferroptotic cell death." Cancer Gene Therapy 27(9): 645-656.
218	Dai, E. Y., et al. (2020). "Autophagy-dependent ferroptosis drives tumor-associated macrophage polarization via release and uptake of oncogenic KRAS protein." Autophagy 16(11): 2069-2083.
219	Dai, E. Y., et al. (2020). "Ferroptotic damage promotes pancreatic tumorigenesis through a TMEM173/STING-dependent DNA sensor pathway." Nature Communications 11(1): 11.
220	Dai, E. Y., et al. (2020). "ESCRT-III-dependent membrane repair blocks ferroptosis." Biochemical and Biophysical Research Communications 522(2): 415-421.
221	Dai, E. Y., et al. (2020). "AIFM2 blocks ferroptosis independent of ubiquinol metabolism." Biochemical and Biophysical Research Communications 523(4): 966-971.
222	Dai, T. X., et al. (2021). "Prognostic Role and Potential Mechanisms of the Ferroptosis-Related Metabolic Gene Signature in Hepatocellular Carcinoma." Pharmacogenomics & Personalized Medicine 14: 927-945.
223	Dar, H. H., et al. (2021). "A new thiol-independent mechanism of epithelial host defense against Pseudomonas aeruginosa: iNOS/NO' sabotage of theft-ferroptosis." Redox Biology 45: 11.
224	Dar, H. H., et al. (2018). "Pseudomonas aeruginosa utilizes host polyunsaturated phosphatidylethanolamines to trigger theft-ferroptosis in bronchial epithelium." Journal of Clinical Investigation 128(10): 4639-4653.
225	Datta, A., et al. (2020). "Cell Death Pathways in Ischemic Stroke and Targeted Pharmacotherapy." Translational Stroke Research 11(6): 1185-1202.
226	de la Ballina, L. R., et al. (2016). "Amino Acid Transport Associated to Cluster of Differentiation 98 Heavy Chain (CD98hc) Is at the Cross-road of Oxidative Stress and Amino Acid Availability." Journal of Biological Chemistry 291(18): 9700-9711.
227	De Matteis, S., et al. (2021). "Sorafenib in the Treatment of Virus-Related HCC: Differences Between HCV and HBV." Oncotargets and Therapy 14: 4305-4308.
228	de Souza, M. G. F., et al. (2021). "Ferri-Liposomes: Preformulation and Selective Cytotoxicity against A549 Lung Cancer Cells." Pharmaceutics 13(5): 17.
229	De Vico, G., et al. (2020). "Expression of transferrin receptor-1 (TFR-1) in canine osteosarcomas." Veterinary Medicine and Science 6(3): 272-276.
230	Debela, D. T., et al. (2021). "New approaches and procedures for cancer treatment: Current perspectives." Sage Open Medicine 9: 10.
231	Degterev, A. and A. Linkermann (2016). "Generation of small molecules to interfere with regulated necrosis." Cellular and Molecular Life Sciences 73(11-12): 2251-2267.
232	DeHart, D. N., et al. (2018). "Opening of voltage dependent anion channels promotes reactive oxygen species generation, mitochondrial dysfunction and cell death in cancer cells." Biochemical Pharmacology 148: 155-162.
233	Del Re, D. P., et al. (2019). "FUNDAMENTAL MECHANISMS OF REGULATED CELL DEATH AND IMPLICATIONS FOR HEART DISEASE." Physiological Reviews 99(4): 1763-1817.
234	del Rey, M. Q. and J. D. Mancias (2019). "NCOA4-Mediated Ferritinophagy: A Potential Link to Neurodegeneration." Frontiers in Neuroscience 13: 7.
235	del Valle, A. C., et al. (2020). "Near Infrared-Activatable Platinum-Decorated Gold Nanostars for Synergistic Photothermal/Ferroptotic Therapy in Combating Cancer Drug Resistance." Advanced Healthcare Materials 9(20): 15.
236	Delgir, S., et al. (2021). "The pathways related to glutamine metabolism, glutamine inhibitors and their implication for improving the efficiency of chemotherapy in triple-negative breast cancer." Mutation Research-Reviews in Mutation Research 787: 10.
237	Demuynck, R., et al. (2020). "A 3D Cell Death Assay to Quantitatively Determine Ferroptosis in Spheroids." Cells 9(3): 13.
238	Deng, C. C., et al. (2019). "TRAF4 Promotes Fibroblast Proliferation in Keloids by Destabilizing p53 via Interacting with the Deubiquitinase USP10." Journal of Investigative Dermatology 139(9): 1925-+.
239	Deng, F., et al. (2021). "Regulated cell death in cisplatin-induced AKI: relevance of myo-inositol metabolism." American Journal of Physiology-Renal Physiology 320(4): F578-F595.
240	Deng, S. H., et al. (2021). "miR-324-3p reverses cisplatin resistance by inducing glutathione peroxidase 4-mediated ferroptosis in lung adenocarcinoma cell line A549." Biochemical and Biophysical Research Communications 549: 54-60.
241	Deng, S. K., et al. (2021). "Ferroptosis Suppressive Genes Correlate with Immunosuppression in Glioblastoma." World Neurosurgery 152: E436-E448.
242	Deng, T., et al. (2021). "A novel ferroptosis phenotype-related clinical-molecular prognostic signature for hepatocellular carcinoma." Journal of Cellular and Molecular Medicine 25(14): 6618-6633.
243	Deshpande, R. and C. B. Zou (2020). "Pseudomonas AeruginosaInduced Cell Death in Acute Lung Injury and Acute Respiratory Distress Syndrome." International Journal of Molecular Sciences 21(15): 17.
244	Desideri, E., et al. (2019). "Targeting Glutathione Metabolism: Partner in Crime in Anticancer Therapy." Nutrients 11(8): 12.
245	Devisscher, L., et al. (2018). "Discovery of Novel, Drug-Like Ferroptosis Inhibitors with in Vivo Efficacy." Journal of Medicinal Chemistry 61(22): 10126-10140.
246	Devos, D., et al. (2020). "Conservative iron chelation for neurodegenerative diseases such as Parkinson's disease and amyotrophic lateral sclerosis." Journal of Neural Transmission 127(2): 189-203.
247	Dharmalingam, P., et al. (2020). "Pervasive Genomic Damage in Experimental Intracerebral Hemorrhage: Therapeutic Potential of a Mechanistic-Based Carbon Nanoparticle." Acs Nano 14(3): 2827-2846.
248	Di Nunno, V., et al. (2019). "BAP1 in solid tumors." Future Oncology 15(18): 2151-2162.
249	Di, X. J., et al. (2021). "Monitoring hydrogen polysulfide during ferroptosis with a two-photon fluorescent probe." Talanta 232: 8.
250	Diao, X. Y., et al. (2021). "Identification and validation of an individualized prognostic signature of lung squamous cell carcinoma based on ferroptosis-related genes." Thoracic Cancer 12(23): 3236-3247.
251	Dielschneider, R. F., et al. (2017). "Lysosomes as Oxidative Targets for Cancer Therapy." Oxidative Medicine and Cellular Longevity 2017: 8.
252	Dierge, E., et al. (2021). "Peroxidation of n-3 and n-6 polyunsaturated fatty acids in the acidic tumor environment leads to ferroptosis-mediated anticancer effects." Cell Metabolism 33(8): 1701-+.
253	Dietrich, C. and T. G. Hofmann (2021). "Ferroptosis Meets Cell-Cell Contacts." Cells 10(9): 21.
254	Dinarvand, N., et al. (2020). "Evaluation of long-chain acyl-coenzyme A synthetase 4 (ACSL4) expression in human breast cancer." Research in Pharmaceutical Sciences 15(1): 48-56.
255	Ding, B. B., et al. (2020). "MnO(x)Nanospikes as Nanoadjuvants and Immunogenic Cell Death Drugs with Enhanced Antitumor Immunity and Antimetastatic Effect." Angewandte Chemie-International Edition 59(38): 16381-16384.
256	Ding, B. B., et al. (2020). "Manganese Oxide Nanomaterials: Synthesis, Properties, and Theranostic Applications." Advanced Materials 32(10): 35.
257	Ding, C. G., et al. (2020). "miR-182-5p and miR-378a-3p regulate ferroptosis in I/R-induced renal injury." Cell Death & Disease 11(10): 14.
258	Ding, C. K. C., et al. (2020). "MESH1 is a cytosolic NADPH phosphatase that regulates ferroptosis." Nature Metabolism 2(3): 270-+.
259	Ding, H. X., et al. (2021). "Network pharmacology-based identification of the key mechanism of quercetin acting on hemochromatosis." Metallomics 13(6): 18.
260	Ding, Y. H., et al. (2021). "Identification of a small molecule as inducer of ferroptosis and apoptosis through ubiquitination of glutathione peroxidase 4 in triple negative breast cancer cells." Journal of Hematology & Oncology 14(1): 21.
261	Dionisio, P. A., et al. (2021). "Oxidative stress and regulated cell death in Parkinson's disease." Ageing Research Reviews 67: 18.
262	Distefano, A. M., et al. (2017). "Heat stress induces ferroptosis-like cell death in plants." Journal of Cell Biology 216(2): 463-476.
263	Dixon, S. J. (2017). "Ferroptosis: bug or feature?" Immunological Reviews 277(1): 150-157.
264	Dixon, S. J., et al. (2012). "Ferroptosis: An Iron-Dependent Form of Nonapoptotic Cell Death." Cell 149(5): 1060-1072.
265	Dixon, S. J., et al. (2014). "Pharmacological inhibition of cystine-glutamate exchange induces endoplasmic reticulum stress and ferroptosis." Elife 3: 63.
266	Dixon, S. J. and B. R. Stockwell (2014). "The role of iron and reactive oxygen species in cell death." Nature Chemical Biology 10(1): 9-17.
267	Dixon, S. J., et al. (2015). "Human Haploid Cell Genetics Reveals Roles for Lipid Metabolism Genes in Nonapoptotic Cell Death." Acs Chemical Biology 10(7): 1604-1609.
268	Djulbegovic, M. B. and V. N. Uversky (2019). "Ferroptosis - An iron- and disorder-dependent programmed cell death." International Journal of Biological Macromolecules 135: 1052-1069.
269	Do Van, B., et al. (2016). "Ferroptosis, a newly characterized form of cell death in Parkinson's disease that is regulated by PKC." Neurobiology of Disease 94: 169-178.
270	Dodson, M., et al. (2019). "NRF2 plays a critical role in mitigating lipid peroxidation and ferroptosis." Redox Biology 23: 7.
271	Doll, S., et al. (2019). "FSP1 is a glutathione-independent ferroptosis suppressor." Nature 575(7784): 693-+.
272	Doll, S., et al. (2017). "ACSL4 dictates ferroptosis sensitivity by shaping cellular lipid composition." Nature Chemical Biology 13(1): 91-98.
273	Dong, B. L., et al. (2021). "Revealing the Viscosity Changes in Lipid Droplets during Ferroptosis by the Real-Time and In Situ Near-Infrared Imaging." Acs Sensors 6(1): 22-26.
274	Dong, S., et al. (2021). "Current understanding of ferroptosis in the progression and treatment of pancreatic cancer." Cancer Cell International 21(1): 11.
275	Dong, T., et al. (2015). "Using Small Molecules to Dissect Non-apoptotic Programmed Cell Death: Necroptosis, Ferroptosis, and Pyroptosis." Chembiochem 16(18): 2557-2561.
276	dos Santos, A. F., et al. (2019). "Fluence Rate Determines PDT Efficiency in Breast Cancer Cells Displaying Different GSH Levels." Photochemistry and Photobiology 96(3): 658-667.
277	Dos Santos, A. F., et al. (2020). "Distinct photo-oxidation-induced cell death pathways lead to selective killing of human breast cancer cells." Cell Death & Disease 11(12): 12.
278	Drijvers, J. M., et al. (2021). "Pharmacologic Screening Identifies Metabolic Vulnerabilities of CD8(+) T Cells." Cancer Immunology Research 9(2): 184-199.
279	Du, B. W., et al. (2021). "Antioxidant cuttlefish collagen hydrolysate against ethyl carbamate-induced oxidative damage." Rsc Advances 11(4): 2337-2345.
280	Du, C., et al. (2021). "Polymeric photothermal agents for cancer therapy: recent progress and clinical potential." Journal of Materials Chemistry B 9(6): 1478-1490.
281	Du, C., et al. (2021). "Ultrasmall Zwitterionic Polypeptide-Coordinated Nanohybrids for Highly Efficient Cancer Photothermal Ferrotherapy." Acs Applied Materials & Interfaces 13(37): 44002-44012.
282	Du, J., et al. (2019). "DHA inhibits proliferation and induces ferroptosis of leukemia cells through autophagy dependent degradation of ferritin." Free Radical Biology and Medicine 131: 356-369.
283	Du, J., et al. (2021). "DHA exhibits synergistic therapeutic efficacy with cisplatin to induce ferroptosis in pancreatic ductal adenocarcinoma via modulation of iron metabolism." Cell Death & Disease 12(7): 14.
284	Du, J., et al. (2020). "Identification of Frataxin as a regulator of ferroptosis." Redox Biology 32: 14.
285	Du, J. B., et al. (2021). "Designer exosomes for targeted and efficient ferroptosis induction in cancer via chemo-photodynamic therapy." Theranostics 11(17): 8185-8196.
286	Du, J. J., et al. (2021). "Shuganning injection, a traditional Chinese patent medicine, induces ferroptosis and suppresses tumor growth in triple-negative breast cancer cells." Phytomedicine 85: 11.
287	Du, X. L. and Y. W. Zhang (2020). "Integrated Analysis of Immunity- and Ferroptosis-Related Biomarker Signatures to Improve the Prognosis Prediction of Hepatocellular Carcinoma." Frontiers in Genetics 11: 12.
288	Du, Y., et al. (2021). "Ferroptosis is involved in the anti-tumor effect of lycorine in renal cell carcinoma cells." Oncology Letters 22(5): 9.
289	Du, Y. H., et al. (2021). "The Epithelial to Mesenchymal Transition Related Gene Calumenin Is an Adverse Prognostic Factor of Bladder Cancer Correlated With Tumor Microenvironment Remodeling, Gene Mutation, and Ferroptosis." Frontiers in Oncology 11: 16.
290	Eaton, J. K., et al. (2020). "Structure-activity relationships of glutathione peroxidase 4 inhibitor warheads." Bioorganic & Medicinal Chemistry Letters 30(23): 7.
291	Eaton, J. K., et al. (2020). "Selective covalent targeting of glutathione peroxidase 4 using masked nitrile-oxide electrophiles." Nature Chemical Biology 16(5): 497-+.
292	Eaton, J. K., et al. (2019). "Diacylfuroxans Are Masked Nitrile Oxides That Inhibit glutathione peroxidase 4 Covalently." Journal of the American Chemical Society 141(51): 20407-20415.
293	Efferth, T. (2017). "From ancient herb to modern drug: Artemisia annua and artemisinin for cancer therapy." Seminars in Cancer Biology 46: 65-83.
294	Efimova, I., et al. (2020). "Vaccination with early ferroptotic cancer cells induces efficient antitumor immunity." Journal for Immunotherapy of Cancer 8(2): 15.
295	El Behery, M., et al. (2020). "Direct measurements of ferric reductase activity of human 101F6 and its enhancement upon reconstitution into phospholipid bilayer nanodisc." Biochemistry and Biophysics Reports 21: 6.
296	El Hout, M., et al. (2018). "A promising new approach to cancer therapy: Targeting iron metabolism in cancer stem cells." Seminars in Cancer Biology 53: 125-138.
297	El-Fiqi, A. and H. W. Kim (2021). "Iron ions-releasing mesoporous bioactive glass ultrasmall nanoparticles designed as ferroptosis-based bone cancer nanotherapeutics: Ultrasonic-coupled sol-gel synthesis, properties and iron ions release." Materials Letters 294: 4.
298	El-Fiqi, A. and H. W. Kim (2021). "Sol-gel synthesis and characterization of novel cobalt ions-containing mesoporous bioactive glass nanospheres as hypoxia and ferroptosis-inducing nanotherapeutics." Journal of Non-Crystalline Solids 569: 13.
299	Elgendy, S. M., et al. (2020). "Ferroptosis: An emerging approach for targeting cancer stem cells and drug resistance." Critical Reviews in Oncology Hematology 155: 12.
300	Emanuele, S., et al. (2018). "Routes to cell death in animal and plant kingdoms: from classic apoptosis to alternative ways to die-a review." Rendiconti Lincei-Scienze Fisiche E Naturali 29(2): 397-409.
301	Epperly, M. W., et al. (2020). "Fanconi Anemia Mouse Genotype-specific Mitigation of Total Body Irradiation by GS-Nitroxide JP4-039." In Vivo 34(1): 33-38.
302	Erdelyi, K., et al. (2021). "Reprogrammed transsulfuration promotes basal-like breast tumor progression via realigning cellular cysteine persulfidation." Proceedings of the National Academy of Sciences of the United States of America 118(45): 12.
303	Eriksson, S. E., et al. (2019). "p53 as a hub in cellular redox regulation and therapeutic target in cancer." Journal of Molecular Cell Biology 11(4): 330-341.
304	Fan, X., et al. (2021). "A Ferroptosis-Related Prognostic Signature Based on Antitumor Immunity and Tumor Protein p53 Mutation Exploration for Guiding Treatment in Patients With Head and Neck Squamous Cell Carcinoma." Frontiers in Genetics 12: 21.
305	Fan, Z., et al. (2017). "Nrf2-Keap1 pathway promotes cell proliferation and diminishes ferroptosis." Oncogenesis 6: 14.
306	Fan, Z. Y., et al. (2021). "Hypoxia blocks ferroptosis of hepatocellular carcinoma via suppression of METTL14 triggered YTHDF2-dependent silencing of SLC7A11." Journal of Cellular and Molecular Medicine 25(21): 10197-10212.
307	Fang, X. X., et al. (2019). "Role of iron overload and ferroptosis in heart disease." Chinese Science Bulletin-Chinese 64(28-29): 2974-2987.
308	Fanzani, A. and M. Poli (2017). "Iron, Oxidative Damage and Ferroptosis in Rhabdomyosarcoma." International Journal of Molecular Sciences 18(8): 13.
309	Fathima, S., et al. (2021). "Network Analysis Identifies Drug Targets and Small Molecules to Modulate Apoptosis Resistant Cancers." Cancers 13(4): 16.
310	Fatonah, A., et al. (2020). "Discovery of glutathione peroxidase 4 inhibitor by molecular docking simulation as a potential ferroptosis inducer." Biointerface Research in Applied Chemistry 10(1): 4929-4933.
311	Fearnhead, H. O., et al. (2017). "How do we fit ferroptosis in the family of regulated cell death?" Cell Death and Differentiation 24(12): 1991-1998.
312	Fedorka, S. R., et al. (2018). "Small-molecule anticancer agents kill cancer cells by harnessing reactive oxygen species in an iron-dependent manner." Organic & Biomolecular Chemistry 16(9): 1465-1479.
313	Fedotcheva, T. A. and N. I. Fedotcheva (2021). "Protectors of the Mitochondrial Permeability Transition Pore Activated by Iron and Doxorubicin." Current Cancer Drug Targets 21(6): 514-525.
314	Fei, W. D., et al. (2020). "Targeted GSH-exhausting and hydroxyl radical self-producing manganese-silica nanomissiles for MRI guided ferroptotic cancer therapy." Nanoscale 12(32): 16738-16754.
315	Fei, W. D., et al. (2020). "Bioactive metal-containing nanomaterials for ferroptotic cancer therapy." Journal of Materials Chemistry B 8(46): 10461-10473.
316	Fei, X., et al. (2021). "Construction of a Ferroptosis-Related Long Non-coding RNA Prognostic Signature and Competing Endogenous RNA Network in Lung Adenocarcinoma." Frontiers in Cell and Developmental Biology 9: 13.
317	Feng, H., et al. (2020). "Transferrin Receptor Is a Specific Ferroptosis Marker." Cell Reports 30(10): 3411-+.
318	Feng, H. Z. and B. R. Stockwell (2018). "Unsolved mysteries: How does lipid peroxidation cause ferroptosis?" Plos Biology 16(5): 15.
319	Feng, J., et al. (2020). "ACSL4 is a predictive biomarker of sorafenib sensitivity in hepatocellular carcinoma." Acta Pharmacologica Sinica 42(1): 160-170.
320	Feng, L., et al. (2021). "SLC7A11 regulated by NRF2 modulates esophageal squamous cell carcinoma radiosensitivity by inhibiting ferroptosis." Journal of Translational Medicine 19(1): 16.
321	Feng, X. L., et al. (2020). "Nanomaterial-mediated autophagy: coexisting hazard and health benefits in biomedicine." Particle and Fibre Toxicology 17(1): 26.
322	Feng, Y. S., et al. (2019). "Liproxstatin-1 protects the mouse myocardium against ischemia/reperfusion injury by decreasing VDAC1 levels and restoring glutathione peroxidase 4 levels." Biochemical and Biophysical Research Communications 520(3): 606-611.
323	Feng, Z. Y., et al. (2021). "A Novel Ferroptosis-Related Gene Signature Predicts Recurrence in Patients With Pancreatic Ductal Adenocarcinoma." Frontiers in Molecular Biosciences 8: 11.
324	Florean, C., et al. (2019). "Redox biology of regulated cell death in cancer: A focus on necroptosis and ferroptosis." Free Radical Biology and Medicine 134: 177-189.
325	Floros, K. V., et al. (2021). "MYCN-Amplified Neuroblastoma Is Addicted to Iron and Vulnerable to Inhibition of the System Xc-/Glutathione Axis." Cancer Research 81(7): 1896-1908.
326	Fontecha-Barriuso, M., et al. (2020). "Molecular pathways driving omeprazole nephrotoxicity." Redox Biology 32: 13.
327	Forcina, G. C. and S. J. Dixon (2019). "glutathione peroxidase 4 at the Crossroads of Lipid Homeostasis and Ferroptosis." Proteomics 19(18): 11.
328	Francois, R. A., et al. (2019). "Vitamin E delta-tocotrienol sensitizes human pancreatic cancer cells to TRAIL-induced apoptosis through proteasome-mediated down-regulation of c-FLIPs." Cancer Cell International 19: 15.
329	Fricker, M., et al. (2018). "NEURONAL CELL DEATH." Physiological Reviews 98(2): 813-880.
330	Fu, D. Z., et al. (2021). "Induction of ferroptosis by ATF3 elevation alleviates cisplatin resistance in gastric cancer by restraining Nrf2/Keap1/xCT signaling." Cellular & Molecular Biology Letters 26(1): 14.
331	Fu, J. K., et al. (2021). "Activatable nanomedicine for overcoming hypoxia-induced resistance to chemotherapy and inhibiting tumor growth by inducing collaborative apoptosis and ferroptosis in solid tumors." Biomaterials 268: 13.
332	Fu, J. K., et al. (2019). "Ultrasound-Activated Oxygen andreactive oxygen speciesGeneration Nanosystem Systematically Modulates Tumor Microenvironment and Sensitizes Sonodynamic Therapy for Hypoxic Solid Tumors." Advanced Functional Materials 29(51): 16.
333	Fu, X. J., et al. (2021). "Endoplasmic reticulum stress, cell death and tumor: Association between endoplasmic reticulum stress and the apoptosis pathway in tumors." Oncology Reports 45(3): 801-808.
334	Fujihara, K. M., et al. (2021). "SLC7A11 Is a Superior Determinant of APR-246 (Eprenetapopt) Response than TP53 Mutation Status." Molecular Cancer Therapeutics 20(10): 1858-1867.
335	Fujihara, K. M., et al. (2021). "Opportunities for Ferroptosis in Cancer Therapy." Antioxidants 10(6): 11.
336	Fujii, J., et al. (2019). "Ferroptosis caused by cysteine insufficiency and oxidative insult." Free Radical Research 54(11-12): 969-980.
337	Fukuda, M., et al. (2021). "Down-regulation of Glutathione Peroxidase 4 in Oral Cancer Inhibits Tumor Growth Through SREBP1 Signaling." Anticancer Research 41(4): 1785-1792.
338	Gagliardi, M., et al. (2019). "Aldo-keto reductases protect metastatic melanoma from ER stress-independent ferroptosis." Cell Death & Disease 10: 15.
339	Gagliardi, M., et al. (2020). "Ferroptosis: a new unexpected chance to treat metastatic melanoma?" Cell Cycle 19(19): 2411-2425.
340	Gai, C. C., et al. (2020). "MT1DP loaded by folate-modified liposomes sensitizes erastin-induced ferroptosis via regulating miR-365a-3p/NRF2 axis in non-small cell lung cancer cells." Cell Death & Disease 11(9): 11.
341	Gai, C. C., et al. (2019). "Acetaminophen sensitizing erastin-induced ferroptosis via modulation of Nrf2/heme oxygenase-1 signaling pathway in non-small-cell lung cancer." Journal of Cellular Physiology 235(4): 3329-3339.
342	Gaikwad, S. and S. K. Srivastava (2021). "Role of Phytochemicals in Perturbation of Redox Homeostasis in Cancer." Antioxidants 10(1): 26.
343	Galadari, S., et al. (2017). "Reactive oxygen species and cancer paradox: To promote or to suppress?" Free Radical Biology and Medicine 104: 144-164.
344	Galani, V., et al. (2019). "The role of apoptosis defects in malignant mesothelioma pathogenesis with an impact on prognosis and treatment." Cancer Chemotherapy and Pharmacology 84(2): 241-253.
345	Galimberti, V. E., et al. (2019). "Funerals and Feasts: The Immunological Rites of Cell Death." Yale Journal of Biology and Medicine 92(4): 663-674.
346	Galluzzi, L., et al. (2014). "Molecular mechanisms of regulated necrosis." Seminars in Cell & Developmental Biology 35: 24-32.
347	Galluzzi, L., et al. (2016). "Regulated cell death and adaptive stress responses." Cellular and Molecular Life Sciences 73(11-12): 2405-2410.
348	Galluzzi, L., et al. (2018). "Molecular mechanisms of cell death: recommendations of the Nomenclature Committee on Cell Death 2018." Cell Death and Differentiation 25(3): 486-541.
349	Galmiche, A., et al. (2014). "New biological perspectives for the improvement of the efficacy of sorafenib in hepatocellular carcinoma." Cancer Letters 346(2): 159-162.
350	Gamage, S. M. K., et al. (2021). "Dual role of heme iron in cancer; promotor of carcinogenesis and an inducer of tumour suppression." Experimental and Molecular Pathology 120: 11.
351	Gan, B. Y. (2021). "Mitochondrial regulation of ferroptosis." Journal of Cell Biology 220(9): 10.
352	Gan, F. H., et al. (2021). "Plasma-Derived Exosomes Boost the Healing of Irradiated Wound by Regulating Cell Proliferation and Ferroptosis." Journal of Biomedical Nanotechnology 17(1): 100-114.
353	Gao, F., et al. (2020). "Mitochondria-targeted delivery and light controlled release of iron prodrug and CO to enhance cancer therapy by ferroptosis." New Journal of Chemistry 44(8): 3478-3486.
354	Gao, H., et al. (2018). "Ferroptosis is a lysosomal cell death process." Biochemical and Biophysical Research Communications 503(3): 1550-1556.
355	Gao, J., et al. (2021). "Stearoyl-CoA Desaturase 1 Potentiates Hypoxic plus Nutrient-Deprived Pancreatic Cancer Cell Ferroptosis Resistance." Oxidative Medicine and Cellular Longevity 2021: 14.
356	Gao, J. L., et al. (2021). "Gene interfered-ferroptosis therapy for cancers." Nature Communications 12(1): 16.
357	Gao, J. L., et al. (2021). "Time-course effect of ultrasmall superparamagnetic iron oxide nanoparticles on intracellular iron metabolism and ferroptosis activation." Nanotoxicology 15(3): 366-379.
358	Gao, L., et al. (2021). "A scoring model based on ferroptosis genes for prognosis and immunotherapy response prediction and tumor microenvironment evaluation in liver hepatocellular carcinoma." Aging-Us 13(22): 24866-24881.
359	Gao, M., et al. (2019). "Triggered ferroptotic polymer micelles for reversing multidrug resistance to chemotherapy." Biomaterials 223: 11.
360	Gao, M. H. and X. J. Jiang (2018). "To eat or not to eat - the metabolic flavor of ferroptosis." Current Opinion in Cell Biology 51: 58-64.
361	Gao, M. H., et al. (2016). "Ferroptosis is an autophagic cell death process." Cell Research 26(9): 1021-1032.
362	Gao, M. H., et al. (2015). "Glutaminolysis and Transferrin Regulate Ferroptosis." Molecular Cell 59(2): 298-308.
363	Gao, M. H., et al. (2019). "Role of Mitochondria in Ferroptosis." Molecular Cell 73(2): 354-+.
364	Gao, R. Z., et al. (2021). "YAP/TAZ and ATF4 drive resistance to Sorafenib in hepatocellular carcinoma by preventing ferroptosis." Embo Molecular Medicine 13(12): 20.
365	Gao, S., et al. (2021). "A Novel Ferroptosis-Related Pathway for Regulating Immune Checkpoints in Clear Cell Renal Cell Carcinoma." Frontiers in Oncology 11: 14.
366	Gao, W., et al. (2021). "Elesclomol induces copper-dependent ferroptosis in colorectal cancer cells via degradation of ATP7A." Molecular Oncology 15(12): 3527-3544.
367	Gao, X. C., et al. (2020). "Ibuprofen induces ferroptosis of glioblastoma cells via downregulation of nuclear factor erythroid 2-related factor 2 signaling pathway." Anti-Cancer Drugs 31(1): 27-34.
368	Gao, X. L., et al. (2021). "A ferroptosis-related gene signature predicts overall survival in patients with lung adenocarcinoma." Future Oncology 17(12): 1533-1544.
369	Gao, Z. L., et al. (2020). "Polypeptide-Based Theranostics with Tumor-Microenvironment-Activatable Cascade Reaction for Chemo-ferroptosis Combination Therapy." Acs Applied Materials & Interfaces 12(18): 20271-20280.
370	Gao, Z. W., et al. (2020). "Actinidia chinensis Planch prevents proliferation and migration of gastric cancer associated with apoptosis, ferroptosis activation and mesenchymal phenotype suppression." Biomedicine & Pharmacotherapy 126: 10.
371	Garg, A. D. and P. Agostinis (2017). "Cell death and immunity in cancer: From danger signals to mimicry of pathogen defense responses." Immunological Reviews 280(1): 126-148.
372	Garg, J. P. and D. Vucic (2016). "Targeting Cell Death Pathways for Therapeutic Intervention in Kidney Diseases." Seminars in Nephrology 36(3): 153-161.
373	Gary, A. S. and P. J. Rochette (2020). "Apoptosis, the only cell death pathway that can be measured in human diploid dermal fibroblasts following lethal UVB irradiation." Scientific Reports 10(1): 11.
374	Gaschler, M. M., et al. (2018). "FINO2 initiates ferroptosis through glutathione peroxidase 4 inactivation and iron oxidation." Nature Chemical Biology 14(5): 507-+.
375	Gaschler, M. M., et al. (2018). "Determination of the Subcellular Localization and Mechanism of Action of Ferrostatins in Suppressing Ferroptosis." Acs Chemical Biology 13(4): 1013-1020.
376	Gaschler, M. M. and B. R. Stockwell (2017). "Lipid peroxidation in cell death." Biochemical and Biophysical Research Communications 482(3): 419-425.
377	Ge, M. H., et al. (2021). "Zinc attenuates ferroptosis and promotes functional recovery in contusion spinal cord injury by activating Nrf2/glutathione peroxidase 4 defense pathway." Cns Neuroscience & Therapeutics 27(9): 1023-1040.
378	Ge, M. Q., et al. (2021). "A Ferroptosis-Related Signature Robustly Predicts Clinical Outcomes and Associates With Immune Microenvironment for Thyroid Cancer." Frontiers in Medicine 8: 13.
379	Ge, Z. D., et al. (2019). "Current Status and Challenges of NRF2 as a Potential Therapeutic Target for Diabetic Cardiomyopathy." International Heart Journal 60(3): 512-520.
380	Gelles, J. D. and J. E. Chipuk (2019). "Why not add some SPARKL to your life (and death)!?" Molecular & Cellular Oncology 7(1): 3.
381	Geng, N., et al. (2018). "Knockdown of ferroportin accelerates erastin-induced ferroptosis in neuroblastoma cells." European Review for Medical and Pharmacological Sciences 22(12): 3826-3836.
382	Gentric, G., et al. (2019). "PML-Regulated Mitochondrial Metabolism Enhances Chemosensitivity in Human Ovarian Cancers." Cell Metabolism 29(1): 156-+.
383	Ghoochani, A., et al. (2021). "Ferroptosis Inducers Are a Novel Therapeutic Approach for Advanced Prostate Cancer." Cancer Research 81(6): 1583-1594.
384	Gnanapradeepan, K., et al. (2018). "The p53 Tumor Suppressor in the Control of Metabolism and Ferroptosis." Frontiers in Endocrinology 9: 7.
385	Gomaa, A., et al. (2019). "Epigenetic regulation of AURKA by miR-4715-3p in upper gastrointestinal cancers." Scientific Reports 9: 11.
386	Gonciarz, R. L., et al. (2021). "Ferrous Iron-Dependent Pharmacology." Trends in Pharmacological Sciences 42(1): 7-18.
387	Gong, S. Y., et al. (2021). "Primary Aldosteronism: Metabolic Reprogramming and the Pathogenesis of Aldosterone-Producing Adenomas." Cancers 13(15): 19.
388	Gou, Y., et al. (2021). "Dithiocarbazate-Copper Complexes for Bioimaging and Treatment of Pancreatic Cancer." Journal of Medicinal Chemistry 64(9): 5485-5499.
389	Greco, G., et al. (2021). "Natural Products as Inducers of Non-Canonical Cell Death: A Weapon against Cancer." Cancers 13(2): 64.
390	Green, D. R. (2019). "The Coming Decade of Cell Death Research: Five Riddles." Cell 177(5): 1094-1107.
391	Greenshields, A. L., et al. (2017). "Contribution of reactive oxygen species to ovarian cancer cell growth arrest and killing by the anti-malarial drug artesunate." Molecular Carcinogenesis 56(1): 75-93.
392	Grignano, E., et al. (2020). "From Iron Chelation to Overload as a Therapeutic Strategy to Induce Ferroptosis in Leukemic Cells." Frontiers in Oncology 10: 10.
393	Gu, W. C., et al. (2021). "Multi-omics Analysis of Ferroptosis Regulation Patterns and Characterization of Tumor Microenvironment in Patients with Oral Squamous Cell Carcinoma." International Journal of Biological Sciences 17(13): 3476-3492.
394	Gu, Z. Y., et al. (2021). "Ferroptosis-Strengthened Metabolic and Inflammatory Regulation of Tumor-Associated Macrophages Provokes Potent Tumoricidal Activities." Nano Letters 21(15): 6471-6479.
395	Guan, Q., et al. (2021). "Ferroptosis in cancer therapeutics: a materials chemistry perspective." Journal of Materials Chemistry B 9(43): 8906-8936.
396	Guan, Q. Q., et al. (2020). "Mesoporous polydopamine carrying sorafenib and SPIO nanoparticles for MRI-guided ferroptosis cancer therapy." Journal of Controlled Release 320: 392-403.
397	Guan, Z. H., et al. (2020). "Tanshinone IIA induces ferroptosis in gastric cancer cells through p53-mediated SLC7A11 down." Bioscience Reports 40: 11.
398	Guo, C., et al. (2021). "Honokiol induces ferroptosis in colon cancer cells by regulating glutathione peroxidase 4 activity." American Journal of Cancer Research 11(6): 3039-3054.
399	Guo, J. P., et al. (2018). "Ferroptosis: A Novel Anti-tumor Action for Cisplatin." Cancer Research and Treatment 50(2): 445-460.
400	Guo, P. Y., et al. (2020). "Intravesical In Situ Immunostimulatory Gel for Triple Therapy of Bladder Cancer." Acs Applied Materials & Interfaces 12(49): 54367-54377.
401	Guo, Q., et al. (2021). "Identification of Autophagy- and Ferroptosis-Related lncRNAs Functioned through Immune-Related Pathways in Head and Neck Squamous Carcinoma." Life-Basel 11(8): 17.
402	Guo, Q. Q., et al. (2021). "The Role of Iron in Cancer Progression." Frontiers in Oncology 11: 18.
403	Guo, S. S., et al. (2021). "TRIB2 desensitizes ferroptosis via beta TrCP-mediated TFRC ubiquitiantion in liver cancer cells." Cell Death Discovery 7(1): 13.
404	Guo, X. H., et al. (2021). "Synthesis and biological evaluation of NO-donor containing photosensitizers to induce ferroptosis of cancer cells." Bioorganic Chemistry 116: 14.
405	Guo, X. L., et al. (2020). "Electron-Accepting Micelles Deplete Reduced Nicotinamide Adenine Dinucleotide Phosphate and Impair Two Antioxidant Cascades for Ferroptosis-Induced Tumor Eradication." Acs Nano 14(11): 14715-14730.
406	Guo, Y. G., et al. (2021). "Identification of a prognostic ferroptosis-related lncRNA signature in the tumor microenvironment of lung adenocarcinoma." Cell Death Discovery 7(1): 11.
407	Guo, Y. X., et al. (2019). "Metal-Phenolic Network-Based Nanocomplexes that Evoke Ferroptosis by Apoptosis: Promoted Nuclear Drug Influx and Reversed Drug Resistance of Cancer." Chemistry of Materials 31(24): 10071-10084.
408	Guo, Z. H., et al. (2021). "Ferrous ions doped layered double hydroxide: smart 2D nanotheranostic platform with imaging-guided synergistic chemo/photothermal therapy for breast cancer." Biomaterials Science 9(17): 5928-5938.
409	Guzman, E. A. (2019). "Regulated Cell Death Signaling Pathways and Marine Natural Products That Target Them." Marine Drugs 17(2): 14.
410	Hamai, A. and M. Mehrpour (2017). "Autophagy and iron homeostasis." M S-Medecine Sciences 33(3): 260-267.
411	Hamann, J. C., et al. (2017). "Entosis Is Induced by Glucose Starvation." Cell Reports 20(1): 201-210.
412	Han, A., et al. (2021). "Roles of the BAP1 Tumor Suppressor in Cell Metabolism." Cancer Research 81(11): 2807-2814.
413	Han, C., et al. (2020). "Ferroptosis and Its Potential Role in Human Diseases." Frontiers in Pharmacology 11: 19.
414	Han, F., et al. (2021). "Ferroptosis-related genes for predicting prognosis of patients with laryngeal squamous cell carcinoma." European Archives of Oto-Rhino-Laryngology 278(8): 2919-2925.
415	Han, J. Y., et al. (2020). "Usefulness of bile as a biomarker via ferroptosis and cysteine prenylation in cholangiocarcinoma; role of diagnosis and differentiation from benign biliary disease." Surgical Oncology-Oxford 34: 174-181.
416	Han, K., et al. (2021). "Construction of a prognostic model for non-small-cell lung cancer based on ferroptosis-related genes." Bioscience Reports 41(5): 15.
417	Han, L., et al. (2021). "SMG9 drives ferroptosis by directly inhibiting glutathione peroxidase 4 degradation." Biochemical and Biophysical Research Communications 567: 92-98.
418	Han, L., et al. (2021). "PPARG-mediated ferroptosis in dendritic cells limits antitumor immunity." Biochemical and Biophysical Research Communications 576: 33-39.
419	Hangauer, M. J., et al. (2017). "Drug-tolerant persister cancer cells are vulnerable to glutathione peroxidase 4 inhibition." Nature 551(7679): 247-+.
420	Hanson, B. (2016). "Necroptosis: A new way of dying?" Cancer Biology & Therapy 17(9): 899-910.
421	Hao, S. H., et al. (2018). "Metabolic networks in ferroptosis." Oncology Letters 15(4): 5405-5411.
422	Hao, S. H., et al. (2017). "Cysteine Dioxygenase 1 Mediates Erastin-Induced Ferroptosis in Human Gastric Cancer Cells." Neoplasia 19(12): 1022-1032.
423	Hao, Y. T., et al. (2021). "Multifunctional Biodegradable Prussian Blue Analogue for Synergetic Photothermal/Photodynamic/Chemodynamic Therapy and Intrinsic Tumor Metastasis Inhibition." Acs Applied Bio Materials 4(9): 7081-7093.
424	Hartman, M. L. (2020). "Non-Apoptotic Cell Death Signaling Pathways in Melanoma." International Journal of Molecular Sciences 21(8): 29.
425	Hasan, M., et al. (2020). "Ferritinophagy is not required for colon cancer cell growth." Cell Biology International 44(11): 2307-2314.
426	Hasegawa, M., et al. (2016). "Functional interactions of the cystine/glutamate antiporter, CD44v and MUC1-C oncoprotein in triple-negative breast cancer cells." Oncotarget 7(11): 11756-11769.
427	Hassannia, B., et al. (2019). "Targeting Ferroptosis to Iron Out Cancer." Cancer Cell 35(6): 830-849.
428	Hassannia, B., et al. (2018). "Nano-targeted induction of dual ferroptotic mechanisms eradicates high-risk neuroblastoma." Journal of Clinical Investigation 128(8): 3341-3355.
429	Hattori, K., et al. (2017). "Cold stress-induced ferroptosis involves the ASK1-p38 pathway." Embo Reports 18(11): 2067-2078.
430	Hawk, M. A. and Z. T. Schafer (2018). "Mechanisms of redox metabolism and cancer cell survival during extracellular matrix detachment." Journal of Biological Chemistry 293(20): 7531-7537.
431	Hawkins, C. J. and M. A. Miles (2021). "Mutagenic Consequences of Sublethal Cell Death Signaling." International Journal of Molecular Sciences 22(11): 34.
432	Hayano, M., et al. (2016). "Loss of cysteinyl-tRNA synthetase ( CARS) induces the transsulfuration pathway and inhibits ferroptosis induced by cystine deprivation." Cell Death and Differentiation 23(2): 270-278.
433	Hayashima, K., et al. (2021). "Role of ferritinophagy in cystine deprivation-induced cell death in glioblastoma cells." Biochemical and Biophysical Research Communications 539: 56-63.
434	He, D. S., et al. (2021). "Prognostic Value of a Ferroptosis-Related Gene Signature in Patients With Head and Neck Squamous Cell Carcinoma." Frontiers in Cell and Developmental Biology 9: 14.
435	He, G. N., et al. (2021). "Ketamine Induces Ferroptosis of Liver Cancer Cells by Targeting lncRNA PVT1/miR-214-3p/glutathione peroxidase 4." Drug Design Development and Therapy 15: 3965-3978.
436	He, H., et al. (2021). "The roles of GTPase-activating proteins in regulated cell death and tumor immunity." Journal of Hematology & Oncology 14(1): 15.
437	He, H. Z., et al. (2020). "Redox Responsive Metal Organic Framework Nanoparticles Induces Ferroptosis for Cancer Therapy." Small 16(33): 11.
438	He, S. F., et al. (2021). "ChaC glutathione specific gamma-glutamylcyclotransferase 1 inhibits cell viability and increases the sensitivity of prostate cancer cells to docetaxel by inducing endoplasmic reticulum stress and ferroptosis." Experimental and Therapeutic Medicine 22(3): 9.
439	He, S. S., et al. (2020). "Semiconducting Polycomplex Nanoparticles for Photothermal Ferrotherapy of Cancer." Angewandte Chemie-International Edition 59(26): 10633-10638.
440	He, X. Q., et al. (2021). "Cephalosporin antibiotics specifically and selectively target nasopharyngeal carcinoma through HMOX1-induced ferroptosis." Life Sciences 277: 12.
441	He, Y. F., et al. (2021). "Atractylodin may induce ferroptosis of human hepatocellular carcinoma cells." Annals of Translational Medicine 9(20): 12.
442	He, Y. J., et al. (2020). "Fenton reaction-independent ferroptosis therapy via glutathione and iron redox couple sequentially triggered lipid peroxide generator." Biomaterials 241: 11.
443	Hemon, A., et al. (2020). "SLC7A11 as a biomarker and therapeutic target in HPV-positive head and neck Squamous Cell Carcinoma." Biochemical and Biophysical Research Communications 533(4): 1083-1087.
444	Hirayama, T., et al. (2019). "Organelle-specific analysis of labile Fe(II) during ferroptosis by using a cocktail of various colour organelle-targeted fluorescent probes." Metallomics 11(1): 111-117.
445	Hirschhorn, T. and B. R. Stockwell (2019). "The development of the concept of ferroptosis." Free Radical Biology and Medicine 133: 130-143.
446	Ho, C. H., et al. (2021). "Wild Bitter Melon Extract Regulates LPS-Induced Hepatic Stellate Cell Activation, Inflammation, Endoplasmic Reticulum Stress, and Ferroptosis." Evidence-Based Complementary and Alternative Medicine 2021: 11.
447	Hofmans, S., et al. (2016). "Novel Ferroptosis Inhibitors with Improved Potency and ADME Properties." Journal of Medicinal Chemistry 59(5): 2041-2053.
448	Homma, T., et al. (2021). "Nitric oxide protects against ferroptosis by aborting the lipid peroxidation chain reaction." Nitric Oxide-Biology and Chemistry 115: 34-43.
449	Homma, T., et al. (2019). "Induction of ferroptosis by singlet oxygen generated from naphthalene endoperoxide." Biochemical and Biophysical Research Communications 518(3): 519-525.
450	Homma, T., et al. (2020). "Cysteine preservation confers resistance to glutathione-depleted cells against ferroptosis via CDGSH iron sulphur domain-containing proteins (CISDs)." Free Radical Research 54(6): 397-407.
451	Hong, S. H., et al. (2017). "Molecular crosstalk between ferroptosis and apoptosis: emerging role of ER stress-induced p53-independent PUMA expression." Oncotarget 8(70): 115164-115178.
452	Hong, T., et al. (2021). "PARP inhibition promotes ferroptosis via repressing SLC7A11 and synergizes with ferroptosis inducers in BRCA-proficient ovarian cancer." Redox Biology 42: 13.
453	Hong, X., et al. (2021). "The Lipogenic Regulator SREBP2 Induces Transferrin in Circulating Melanoma Cells and Suppresses Ferroptosis." Cancer Discovery 11(3): 678-695.
454	Hong, Y. K., et al. (2021). "A novel ferroptosis-related 12-gene signature predicts clinical prognosis and reveals immune relevancy in clear cell renal cell carcinoma." Bmc Cancer 21(1): 14.
455	Hong, Z. C., et al. (2021). "Ferroptosis-related Genes for Overall Survival Prediction in Patients with Colorectal Cancer can be Inhibited by Gallic acid." International Journal of Biological Sciences 17(4): 942-956.
456	Hou, K., et al. (2021). "Loss of TRIM21 alleviates cardiotoxicity by suppressing ferroptosis induced by the chemotherapeutic agent doxorubicin." Ebiomedicine 69: 13.
457	Hou, W., et al. (2016). "Autophagy promotes ferroptosis by degradation of ferritin." Autophagy 12(8): 1425-1428.
458	Hou, Y. F., et al. (2021). "Metformin induces ferroptosis by targeting miR-324-3p/glutathione peroxidase 4 axis in breast cancer." Acta Biochimica Et Biophysica Sinica 53(3): 333-341.
459	Houessinon, A., et al. (2016). "Metallothionein-1 as a biomarker of altered redox metabolism in hepatocellular carcinoma cells exposed to sorafenib." Molecular Cancer 15: 10.
460	Hoy, A. J., et al. (2021). "Tumour fatty acid metabolism in the context of therapy resistance and obesity." Nature Reviews Cancer 21(12): 753-766.
461	Hsieh, C. H., et al. (2021). "An innovative NRF2 nano-modulator induces lung cancer ferroptosis and elicits an immunostimulatory tumor microenvironment." Theranostics 11(14): 7072-7091.
462	Hsu, S. K., et al. (2021). "New Insight into the Effects of Metformin on Diabetic Retinopathy, Aging and Cancer: Nonapoptotic Cell Death, Immunosuppression, and Effects beyond the AMPK Pathway." International Journal of Molecular Sciences 22(17): 25.
463	Hsu, S. K., et al. (2021). "Inflammation-related pyroptosis, a novel programmed cell death pathway, and its crosstalk with immune therapy in cancer treatment." Theranostics 11(18): 8813-8835.
464	Hu, H. L., et al. (2021). "The Link Between Ferroptosis and Cardiovascular Diseases: A Novel Target for Treatment." Frontiers in Cardiovascular Medicine 8: 12.
465	Hu, J. C., et al. (2020). "miR-28-5p inhibits carcinogenesis in colon cancer cells and is necessary for erastin-induced ferroptosis." Translational Cancer Research 9(4): 2931-2940.
466	Hu, J. M., et al. (2021). "Role of Intra- and Extracellular Lipid Signals in Cancer Stemness and Potential Therapeutic Strategy." Frontiers in Pharmacology 12: 20.
467	Hu, N. J., et al. (2021). "Pirin is a nuclear redox-sensitive modulator of autophagy-dependent ferroptosis." Biochemical and Biophysical Research Communications 536: 100-106.
468	Hu, Q., et al. (2021). "glutathione peroxidase 4 and vitamin E cooperatively protect hematopoietic stem and progenitor cells from lipid peroxidation and ferroptosis." Cell Death & Disease 12(7): 9.
469	Hu, S., et al. (2020). "A Novel Redox Modulator Induces a glutathione peroxidase 4-Mediated Cell Death That Is Dependent on Iron and Reactive Oxygen Species." Journal of Medicinal Chemistry 63(17): 9838-9855.
470	Hu, S. C., et al. (2021). "Engineered exosome-like nanovesicles suppress tumor growth by reprogramming tumor microenvironment and promoting tumor ferroptosis." Acta Biomaterialia 135: 567-581.
471	Hu, Y., et al. (2021). "Ferroptosis-related gene signature correlates with the tumor immune features and predicts the prognosis of glioma patients." Bioscience Reports 41(12): 17.
472	Hu, Z. F., et al. (2020). "A Potential Mechanism of Temozolomide Resistance in Glioma-Ferroptosis." Frontiers in Oncology 10: 9.
473	Hu, Z. F., et al. (2020). "A novel theranostic nano-platform (PB@FePt-HA-g-PEG) for tumor chemodynamic-photothermal co-therapy and triple-modal imaging (MR/CT/PI) diagnosis." Journal of Materials Chemistry B 8(24): 5351-5360.
474	Hu, Z. W., et al. (2021). "Ferroptosis Driver SOCS1 and Suppressor FTH1 Independently Correlate With M1 and M2 Macrophage Infiltration in Head and Neck Squamous Cell Carcinoma." Frontiers in Cell and Developmental Biology 9: 12.
475	Hu, Z. X., et al. (2019). "Emerging Role of Ferroptosis in Acute Kidney Injury." Oxidative Medicine and Cellular Longevity 2019: 8.
476	Hu, Z. X., et al. (2020). "VDR activation attenuate cisplatin induced AKI by inhibiting ferroptosis." Cell Death & Disease 11(1): 11.
477	Hua, H. W., et al. (2021). "SPARC regulates ferroptosis induced by sorafenib in human hepatocellular carcinoma." Cancer Biomarkers 32(4): 425-433.
478	Huang, A. M., et al. (2021). "Computational Identification of Immune- and Ferroptosis-Related LncRNA Signature for Prognosis of Hepatocellular Carcinoma." Frontiers in Molecular Biosciences 8: 12.
479	Huang, C., et al. (2021). "NUPR1: A Critical Regulator of the Antioxidant System." Cancers 13(15): 14.
480	Huang, C., et al. (2021). "NUPR1 inhibitor ZZW-115 induces ferroptosis in a mitochondria-dependent manner." Cell Death Discovery 7(1): 10.
481	Huang, C. L., et al. (2018). "Upregulation and activation of p53 by erastin-induced reactive oxygen species contribute to cytotoxic and cytostatic effects in A549 lung cancer cells." Oncology Reports 40(4): 2363-2370.
482	Huang, D. Y., et al. (2020). "CRL4(DCAF8) dependent opposing stability control over the chromatin remodeler LSH orchestrates epigenetic dynamics in ferroptosis." Cell Death and Differentiation 28(5): 1593-1609.
483	Huang, F. F., et al. (2021). "Ferroptosis-related gene AKR1C1 predicts the prognosis of non-small cell lung cancer." Cancer Cell International 21(1): 16.
484	Huang, F. Y., et al. (2021). "Engineered porous/hollow Burkholderia pseudomallei loading tumor lysate as a vaccine." Biomaterials 278: 14.
485	Huang, H., et al. (2021). "Ferroptosis-associated gene SLC7A11 is upregulated in NSCLC and correlated with patient's poor prognosis: An integrated bioinformatics analysis." Pteridines 32(1): 106-116.
486	Huang, H. X., et al. (2020). "TFAP2A is a novel regulator that modulates ferroptosis in gallbladder carcinoma cells via the Nrf2 signalling axis." European Review for Medical and Pharmacological Sciences 24(9): 4745-4755.
487	Huang, H. Y., et al. (2021). "Progress in Redirecting Antiparasitic Drugs for Cancer Treatment." Drug Design Development and Therapy 15: 2747-2767.
488	Huang, K. J., et al. (2019). "Assessment of zero-valent iron-based nanotherapeutics for ferroptosis induction and resensitization strategy in cancer cells." Biomaterials Science 7(4): 1311-1322.
489	Huang, L., et al. (2020). "Intracellular amyloid toxicity induces oxytosis/ferroptosis regulated cell death." Cell Death & Disease 11(10): 13.
490	Huang, R., et al. (2021). "Dual Role of Reactive Oxygen Species and their Application in Cancer Therapy." Journal of Cancer 12(18): 5543-5561.
491	Huang, S., et al. (2021). "Induction of ferroptosis in human nasopharyngeal cancer cells by cucurbitacin B: molecular mechanism and therapeutic potential." Cell Death & Disease 12(3): 13.
492	Huang, W. B., et al. (2021). "ABCC5 facilitates the acquired resistance of sorafenib through the inhibition of SLC7A11-induced ferroptosis in hepatocellular carcinoma." Neoplasia 23(12): 1227-1239.
493	Huang, W. J., et al. (2021). "Identification of Novel Prognostic Risk Signatures of Soft Tissue Sarcoma Based on Ferroptosis-Related Genes." Frontiers in Oncology 11: 11.
494	Huang, Y., et al. (2021). "NLRP3 inflammasome activation and cell death." Cellular & Molecular Immunology 18(9): 2114-2127.
495	Huang, Y. D., et al. (2021). "Development and validation of a ferroptosis-related prognostic model for the prediction of progression-free survival and immune microenvironment in patients with papillary thyroid carcinoma." International Immunopharmacology 101: 10.
496	Huang, Y. Y., et al. (2020). "Superparamagnetic Iron Oxide Nanoparticles Induce Ferroptosis of Human Ovarian Cancer Stem Cells by Weakening Cellular Autophagy." Journal of Biomedical Nanotechnology 16(11): 1612-1622.
497	Huo, J. Y., et al. (2021). "A Ferroptosis and Pyroptosis Molecular Subtype-Related Signature Applicable for Prognosis and Immune Microenvironment Estimation in Hepatocellular Carcinoma." Frontiers in Cell and Developmental Biology 9: 19.
498	Huo, J. Y., et al. (2021). "Eight-gene prognostic signature associated with hypoxia and ferroptosis for gastric cancer with general applicability." Epigenomics 13(11): 875-890.
499	Huo, M. F., et al. (2019). "Nanocatalytic Tumor Therapy by Single-Atom Catalysts." Acs Nano 13(2): 2643-2653.
500	Igarashi, K., et al. (2021). "The transcription factor BACH1 at the crossroads of cancer biology: From epithelial-mesenchymal transition to ferroptosis." Journal of Biological Chemistry 297(3): 16.
501	Iida, Y., et al. (2021). "Effective ferroptotic small-cell lung cancer cell death from SLC7A11 inhibition by sulforaphane." Oncology Letters 21(1): 9.
502	Ikeda, Y., et al. (2021). "Role of ferroptosis in cisplatin-induced acute nephrotoxicity in mice." Journal of Trace Elements in Medicine and Biology 67: 10.
503	Inde, Z., et al. (2020). "Kinetic Heterogeneity of Cancer Cell Fractional Killing." Cell Reports 32(1): 19.
504	Ingold, I., et al. (2018). "Selenium Utilization by glutathione peroxidase 4 Is Required to Prevent Hydroperoxide-Induced Ferroptosis." Cell 172(3): 409-+.
505	Ingram, L. M., et al. (2021). "Identification of lipidomic profiles associated with drug-resistant prostate cancer cells." Lipids in Health and Disease 20(1): 17.
506	Iranpour, S., et al. (2021). "Investigating the effects of two novel 4-MMPB analogs as potent lipoxygenase inhibitors for prostate cancer treatment." Journal of Biological Research-Thessaloniki 28(1): 15.
507	Isani, G., et al. (2019). "Cytotoxic Effects of Artemisia annua L and Pure Artemisinin on the D-17 Canine Osteosarcoma Cell Line." Oxidative Medicine and Cellular Longevity 2019: 9.
508	Ishida, T., et al. (2021). "Targeted therapy for drug-tolerant persister cells after imatinib treatment for gastrointestinal stromal tumours." British Journal of Cancer 125(11): 1511-1522.
509	Ishikawa, C., et al. (2020). "Evaluation of artesunate for the treatment of adult T-cell leukemia/lymphoma." European Journal of Pharmacology 872: 10.
510	Ishikawa, K., et al. (2020). "Non-thermal plasma-activated lactate solution kills U251SP glioblastoma cells in an innate reductive manner with altered metabolism." Archives of Biochemistry and Biophysics 688: 9.
511	Ito, F., et al. (2021). "Ferroptosis-dependent extracellular vesicles from macrophage contribute to asbestos-induced mesothelial carcinogenesis through loading ferritin." Redox Biology 47: 12.
512	Ito, F., et al. (2020). "Asbestos conceives Fe(II)-dependent mutagenic stromal milieu through ceaseless macrophage ferroptosis and beta-catenin induction in mesothelium." Redox Biology 36: 14.
513	Iuchi, K., et al. (2020). "Heterocyclic organobismuth(III) compound induces nonapoptotic cell death via lipid peroxidation." Anti-Cancer Drugs 31(1): 55-59.
514	Ivanov, S. D., et al. (2015). "Effects of Iron Ions and Iron Chelation on the Efficiency of Experimental Radiotherapy of Animals with Gliomas." Bulletin of Experimental Biology and Medicine 158(6): 800-803.
515	Jaeschke, H., et al. (2019). "Emerging and established modes of cell death during acetaminophen-induced liver injury." Archives of Toxicology 93(12): 3491-3502.
516	Jaganjac, M., et al. (2020). "Utilizing Iron for Targeted Lipid Peroxidation as Anticancer Option of Integrative Biomedicine: A Short Review of Nanosystems Containing Iron." Antioxidants 9(3): 16.
517	Jang, S., et al. (2021). "Elucidating the contribution of mitochondrial glutathione to ferroptosis in cardiomyocytes." Redox Biology 45: 11.
518	Jara, N., et al. (2021). "Vitamin C deficient reduces proliferation in a human periventricular tumor stem cell-derived glioblastoma model." Journal of Cellular Physiology 236(8): 5801-5817.
519	Jasim, K. A. and A. J. Gesquiere (2019). "Ultrastable and Biofunctionalizable Conjugated Polymer Nanoparticles with Encapsulated Iron for Ferroptosis Assisted Chemodynamic Therapy." Molecular Pharmaceutics 16(12): 4852-4866.
520	Jasim, K. A., et al. (2021). "Multifunctional system for combined chemodynamic-photodynamic therapy employing the endothelin axis based on conjugated polymer nanoparticles." Polymer Chemistry 12(38): 5449-5466.
521	Jaune-Pons, E. and S. Vasseur (2020). "Role of amino acids in regulation ofreactive oxygen speciesbalance in cancer." Archives of Biochemistry and Biophysics 689: 8.
522	Jelinek, A., et al. (2018). "Mitochondrial rescue prevents glutathione peroxidase-dependent ferroptosis." Free Radical Biology and Medicine 117: 45-57.
523	Jenkins, N. L., et al. (2020). "Changes in ferrous iron and glutathione promote ferroptosis and frailty in aging Caenorhabditis elegans." Elife 9: 28.
524	Jenkins, T. and J. Gouge (2021). "Nrf2 in Cancer, Detoxifying Enzymes and Cell Death Programs." Antioxidants 10(7): 20.
525	Jennis, M., et al. (2016). "An African-specific polymorphism in the TP53 gene impairs p53 tumor suppressor function in a mouse model." Genes & Development 30(8): 918-930.
526	Jia, F. F., et al. (2021). "The Disturbance of Anticancer Drug Cisplatin to Cellular Homeostasis of Trace Elements Revealed by ICP-MS and ToF-SIMS." Atomic Spectroscopy 42(4): 166-174.
527	Jia, J. N., et al. (2020). "Neuroprotective Effects of the Anti-cancer Drug Lapatinib Against Epileptic Seizures via Suppressing Glutathione Peroxidase 4-Dependent Ferroptosis." Frontiers in Pharmacology 11: 14.
528	Jia, M., et al. (2021). "Ferroptosis as a new therapeutic opportunity for nonviral liver disease." European Journal of Pharmacology 908: 14.
529	Jia, M. T., et al. (2020). "Redox homeostasis maintained by glutathione peroxidase 4 facilitates STING activation." Nature Immunology 21(7): 727-+.
530	Jian, B. Q., et al. (2021). "Autophagy-dependent ferroptosis contributes to cisplatin-induced hearing loss." Toxicology Letters 350: 249-260.
531	Jiang, B., et al. (2019). "DNAJB6 Promotes Ferroptosis in Esophageal Squamous Cell Carcinoma." Digestive Diseases and Sciences 65(7): 1999-2008.
532	Jiang, L., et al. (2020). "The C terminus of DJ-1 determines its homodimerization, MGO detoxification activity and suppression of ferroptosis." Acta Pharmacologica Sinica 42(7): 1150-1159.
533	Jiang, L., et al. (2015). "Dynamic roles of p53-mediated metabolic activities in ROS-induced stress responses." Cell Cycle 14(18): 2881-2885.
534	Jiang, L., et al. (2015). "Ferroptosis as a p53-mediated activity during tumour suppression." Nature 520(7545): 57-+.
535	Jiang, L., et al. (2021). "Lysosomal nitric oxide determines transition from autophagy to ferroptosis after exposure to plasma-activated Ringer's lactate." Redox Biology 43: 12.
536	Jiang, M. L., et al. (2020). "Targeting ferroptosis for cancer therapy: exploring novel strategies from its mechanisms and role in cancers." Translational Lung Cancer Research 9(4): 1569-1584.
537	Jiang, M. Y., et al. (2021). "A narrative review of mechanisms of ferroptosis in cancer: new challenges and opportunities." Annals of Translational Medicine 9(20): 9.
538	Jiang, N., et al. (2021). "Progress in understanding the role of lncRNA in programmed cell death." Cell Death Discovery 7(1): 11.
539	Jiang, P. C., et al. (2021). "The construction and analysis of a ferroptosis-related gene prognostic signature for pancreatic cancer." Aging-Us 13(7): 10396-10414.
540	Jiang, Q., et al. (2020). "Platelet Membrane-Camouflaged Magnetic Nanoparticles for Ferroptosis-Enhanced Cancer Immunotherapy." Small 16(22): 17.
541	Jiang, R. T., et al. (2021). "Rapamycin-reinforced ferroptosis assisted by a lysosome-controlled disintegratable micelle in autophagy-dependent/independent manners." Applied Materials Today 23: 12.
542	Jiang, W., et al. (2021). "The Sustainability of Energy Conversion Inhibition for Tumor Ferroptosis Therapy and Chemotherapy." Small 17(38): 10.
543	Jiang, X. F., et al. (2021). "Oleanolic acid inhibits cervical cancer Hela cell proliferation through modulation of the ACSL4 ferroptosis signaling pathway." Biochemical and Biophysical Research Communications 545: 81-88.
544	Jiang, X. J., et al. (2021). "Ferroptosis: mechanisms, biology and role in disease." Nature Reviews Molecular Cell Biology 22(4): 266-282.
545	Jiang, X. Q., et al. (2017). "Quantitative real-time imaging of glutathione." Nature Communications 8: 12.
546	Jiang, X. T., et al. (2021). "Ferroptosis Patterns Correlate with Immune Microenvironment Characterization in Gastric Cancer." International Journal of General Medicine 14: 6573-6586.
547	Jiang, X. T., et al. (2021). "Construction and Validation of a Ferroptosis-Related Prognostic Model for Gastric Cancer." Journal of Oncology 2021: 14.
548	Jiang, Y. Q., et al. (2017). "EGLN1/c-Myc Induced Lymphoid-Specific Helicase Inhibits Ferroptosis through Lipid Metabolic Gene Expression Changes." Theranostics 7(13): 3293-3305.
549	Jiang, Y. Y., et al. (2020). "Transformable hybrid semiconducting polymer nanozyme for second near-infrared photothermal ferrotherapy." Nature Communications 11(1): 13.
550	Jiang, Z., et al. (2021). "TYRO3 induces anti-PD-1/PD-L1 therapy resistance by limiting innate immunity and tumoral ferroptosis." Journal of Clinical Investigation 131(8): 14.
551	Jiang, Z. Y., et al. (2021). "Artesunate induces ER-derived-ROS-mediated cell death by disrupting labile iron pool and iron redistribution in hepatocellular carcinoma cells." American Journal of Cancer Research 11(3): 691-+.
552	Jiang, Z. Y., et al. (2021). "Identification of Key Genes and Immune Infiltrate in Nonalcoholic Steatohepatitis: A Bioinformatic Analysis." Biomed Research International 2021: 15.
553	Jin, J. J., et al. (2021). "A novel ferroptosis-related gene signature for prognostic prediction of patients with lung adenocarcinoma." Aging-Us 13(12): 16144-16164.
554	Jin, L. and L. G. Tong (2021). "PAQR3 inhibits proliferation and aggravates ferroptosis in acute lymphoblastic leukemia through modulation Nrf2 stability." Immunity Inflammation and Disease 9(3): 827-839.
555	Jin, L. Y., et al. (2021). "The role of ferroptosis-related genes for overall survival prediction in breast cancer." Journal of Clinical Laboratory Analysis 35(12): 9.
556	Jin, M. M., et al. (2020). "Solasonine promotes ferroptosis of hepatoma carcinoma cells via glutathione peroxidase 4-induced destruction of the glutathione redox system." Biomedicine & Pharmacotherapy 129: 7.
557	Jin, Y., et al. (2021). "Analysis of Ferroptosis-Mediated Modification Patterns and Tumor Immune Microenvironment Characterization in Uveal Melanoma." Frontiers in Cell and Developmental Biology 9: 16.
558	Jourdain, A. A., et al. (2021). "Loss of LUC7L2 and U1 snRNP subunits shifts energy metabolism from glycolysis to OXPHOS." Molecular Cell 81(9): 1905-+.
559	Ju, J., et al. (2021). "Mechanism of Ferroptosis: A Potential Target for Cardiovascular Diseases Treatment." Aging and Disease 12(1): 261-276.
560	Jung, J. H., et al. (2020). "RBM10, a New Regulator of p53." Cells 9(9): 13.
561	Kadioglu, O., et al. (2021). "Identification of novel drug resistance mechanisms by genomic and transcriptomic profiling of glioblastoma cells with mutation-activated EGFR." Life Sciences 284: 12.
562	Kagan, V. E., et al. (2017). "Oxidized arachidonic and adrenic PEs navigate cells to ferroptosis." Nature Chemical Biology 13(1): 81-90.
563	Kagan, V. E., et al. (2020). "Redox phospholipidomics of enzymatically generated oxygenated phospholipids as specific signals of programmed cell death." Free Radical Biology and Medicine 147: 231-241.
564	Kagan, V. E., et al. (2021). "Redox Epiphospholipidome in Programmed Cell Death Signaling: Catalytic Mechanisms and Regulation." Frontiers in Endocrinology 11: 20.
565	Kajarabille, N. and G. O. Latunde-Dada (2019). "Programmed cell death by Ferroptosis: Antioxidants as Mitigators." International Journal of Molecular Sciences 20(19): 12.
566	Kalinina, E. V. and L. A. Gavriliuk (2020). "Glutathione Synthesis in Cancer Cells." Biochemistry-Moscow 85(8): 895-907.
567	Kan, X. J., et al. (2021). "Newcastle-disease-virus-induced ferroptosis through nutrient deprivation and ferritinophagy in tumor cells." Iscience 24(8): 15.
568	Kang, R., et al. (2019). "The tumor suppressor protein p53 and the ferroptosis network." Free Radical Biology and Medicine 133: 162-168.
569	Kang, R. and D. L. Tang (2017). "Autophagy and Ferroptosis-What Is the Connection?" Current Pathobiology Reports 5(2): 153-159.
570	Kang, R., et al. (2018). "Lipid Peroxidation Drives Gasdermin D-Mediated Pyroptosis in Lethal Polymicrobial Sepsis." Cell Host & Microbe 24(1): 97-+.
571	Kang, Y. P., et al. (2021). "Non-canonical Glutamate-Cysteine Ligase Activity Protects against Ferroptosis." Cell Metabolism 33(1): 174-+.
572	Kang, Y. Y., et al. (2014). "Cellular protection using Flt3 and PI3K alpha inhibitors demonstrates multiple mechanisms of oxidative glutamate toxicity." Nature Communications 5: 12.
573	Kapralov, A. A., et al. (2020). "Redox lipid reprogramming commands susceptibility of macrophages and microglia to ferroptotic death." Nature Chemical Biology 16(3): 278-+.
574	Karki, N., et al. (2020). "Cytotoxicity of juglone and thymoquinone against pancreatic cancer cells." Chemico-Biological Interactions 327: 11.
575	Karmi, O., et al. (2021). "A Combined Drug Treatment That Reduces Mitochondrial Iron and Reactive Oxygen Levels Recovers Insulin Secretion in NAF-1-Deficient Pancreatic Cells." Antioxidants 10(8): 19.
576	Karmi, O., et al. (2021). "Disrupting CISD2 function in cancer cells primarily impacts mitochondrial labile iron levels and triggers TXNIP expression." Free Radical Biology and Medicine 176: 92-104.
577	Kashlov, Y. and M. Dimova (2019). "FERROPTOSIS AND ITS POTENTIAL ROLE IN CARDIOVASCULAR DISEASES." Journal of Imab 25(1): 2414-2418.
578	Kasukabe, T., et al. (2016). "Combined treatment with cotylenin A and phenethyl isothiocyanate induces strong antitumor activity mainly through the induction of ferroptotic cell death in human pancreatic cancer cells." Oncology Reports 36(2): 968-976.
579	Kathman, S. G., et al. (2020). "Blockade of the Lysophosphatidylserine Lipase ABHD12 Potentiates Ferroptosis in Cancer Cells." Acs Chemical Biology 15(4): 871-877.
580	Katikaneni, A., et al. (2020). "Lipid peroxidation regulates long-range wound detection through 5-lipoxygenase in zebrafish." Nature Cell Biology 22(9): 1049-+.
581	Kato, I., et al. (2020). "Menin-MLL inhibitors induce ferroptosis and enhance the anti-proliferative activity of auranofin in several types of cancer cells." International Journal of Oncology 57(4): 1057-1071.
582	Kazan, H. H., et al. (2017). "Iron metabolism and drug resistance in cancer." Biometals 30(5): 629-641.
583	Ke, B. W., et al. (2016). "Targeting Programmed Cell Death Using Small-Molecule Compounds to Improve Potential Cancer Therapy." Medicinal Research Reviews 36(6): 983-1035.
584	Kennedy, L., et al. (2020). "Role of Glutathione in Cancer: From Mechanisms to Therapies." Biomolecules 10(10): 28.
585	Kerins, M. J., et al. (2018). "Fumarate hydratase inactivation in hereditary leiomyomatosis and renal cell cancer is synthetic lethal with ferroptosis induction." Cancer Science 109(9): 2757-2766.
586	Kerins, M. J. and A. Ooi (2018). "The Roles of NRF2 in Modulating Cellular Iron Homeostasis." Antioxidants & Redox Signaling 29(17): 1756-1773.
587	Khachigian, L. M. (2021). "Emerging insights on functions of the anthelmintic flubendazole as a repurposed anticancer agent." Cancer Letters 522: 57-62.
588	Khan, I., et al. (2021). "A decade of cell death studies: Breathing new life into necroptosis." Pharmacology & Therapeutics 220: 18.
589	Khorsandi, K., et al. (2020). "Anti-cancer effect of gallic acid in presence of low level laser irradiation:reactive oxygen speciesproduction and induction of apoptosis and ferroptosis." Cancer Cell International 20(1): 14.
590	Kim, D., et al. (2020). "TGF-beta 1-mediated repression of SLC7A11 drives vulnerability to glutathione peroxidase 4 inhibition in hepatocellular carcinoma cells." Cell Death & Disease 11(5): 13.
591	Kim, D. U., et al. (2021). "Loganin Attenuates the Severity of Acute Kidney Injury Induced by Cisplatin through the Inhibition of ERK Activation in Mice." International Journal of Molecular Sciences 22(3): 12.
592	Kim, E. H., et al. (2018). "CISD2 inhibition overcomes resistance to sulfasalazine-induced ferroptotic cell death in head and neck cancer." Cancer Letters 432: 180-190.
593	Kim, H., et al. (2020). "Down-regulation of IDH2 sensitizes cancer cells to erastin-induced ferroptosis." Biochemical and Biophysical Research Communications 525(2): 366-371.
594	Kim, K. M., et al. (2020). "Emerging roles of ferroptosis in liver pathophysiology." Archives of Pharmacal Research 43(10): 985-996.
595	Kim, M. J., et al. (2021). "Metabolic Regulation of Ferroptosis in Cancer." Biology-Basel 10(2): 21.
596	Kim, S. E., et al. (2016). "Ultrasmall nanoparticles induce ferroptosis in nutrient-deprived cancer cells and suppress tumour growth." Nature Nanotechnology 11(11): 977-985.
597	Kim, S. W., et al. (2021). "Ferroptosis-Related Genes in Neurodevelopment and Central Nervous System." Biology-Basel 10(1): 18.
598	Kinowaki, Y., et al. (2018). "Glutathione peroxidase 4 overexpression inhibits ROS-induced cell death in diffuse large B-cell lymphoma." Laboratory Investigation 98(5): 609-619.
599	Kinowaki, Y., et al. (2021). "Overview of Ferroptosis and Synthetic Lethality Strategies." International Journal of Molecular Sciences 22(17): 23.
600	Kinzler, M. N., et al. (2020). "STF-62247 and pimozide induce autophagy and autophagic cell death in mouse embryonic fibroblasts." Scientific Reports 10(1): 15.
601	Kirtonia, A., et al. (2020). "The multifaceted role of reactive oxygen species in tumorigenesis." Cellular and Molecular Life Sciences 77(22): 4459-4483.
602	Koi, H., et al. (2020). "A fully synthetic 6-aza-artemisinin bearing an amphiphilic chain generates aggregates and exhibits anti-cancer activities." Organic & Biomolecular Chemistry 18(28): 5339-5343.
603	Koike, N., et al. (2020). "2-Nitroimidazoles induce mitochondrial stress and ferroptosis in glioma stem cells residing in a hypoxic niche." Communications Biology 3(1): 13.
604	Kon, N., et al. (2021). "mTOR inhibition acts as an unexpected checkpoint in p53-mediated tumor suppression." Genes & Development 35(1-2): 59-64.
605	Kong, H., et al. (2020). "Metabolic determinants of cellular fitness dependent on mitochondrial reactive oxygen species." Science Advances 6(45): 14.
606	Kong, Q., et al. (2021). "Sustained high expression of NRF2 and its target genes induces dysregulation of cellular proliferation and apoptosis is associated with arsenite-induced malignant transformation of human bronchial epithelial cells." Science of the Total Environment 756: 12.
607	Kong, R., et al. (2021). "IFN gamma-mediated repression of system xc(-) drives vulnerability to induced ferroptosis in hepatocellular carcinoma cells." Journal of Leukocyte Biology 110(2): 301-314.
608	Kong, Z. Y., et al. (2019). "Artesunate alleviates liver fibrosis by regulating ferroptosis signaling pathway." Biomedicine & Pharmacotherapy 109: 2043-2053.
609	Konstorum, A., et al. (2020). "Systems biology of ferroptosis: A modeling approach." Journal of Theoretical Biology 493: 14.
610	Koppula, P., et al. (2018). "Amino acid transporter SLC7A11/xCT at the crossroads of regulating redox homeostasis and nutrient dependency of cancer." Cancer Communications 38: 13.
611	Koppula, P., et al. (2020). "Cystine transporter SLC7A11/xCT in cancer: ferroptosis, nutrient dependency, and cancer therapy." Protein & Cell 12(8): 599-620.
612	Koren, E. and Y. Fuchs (2021). "Modes of Regulated Cell Death in Cancer." Cancer Discovery 11(2): 245-265.
613	Kou, L. F., et al. (2020). "Tumor Microenvironment-Responsive, Multistaged Liposome Induces Apoptosis and Ferroptosis by Amplifying Oxidative Stress for Enhanced Cancer Therapy." Acs Applied Materials & Interfaces 12(27): 30031-30043.
614	Kozawa, K., et al. (2021). "The CD44/COL17A1 pathway promotes the formation of multilayered, transformed epithelia." Current Biology 31(14): 3086-+.
615	Krabbendam, I. E., et al. (2020). "SK channel-mediated metabolic escape to glycolysis inhibits ferroptosis and supports stress resistance in C elegans." Cell Death & Disease 11(4): 18.
616	Kraft, V. A. N., et al. (2020). "GTP Cyclohydrolase 1/Tetrahydrobiopterin Counteract Ferroptosis through Lipid Remodeling." Acs Central Science 6(1): 41-53.
617	Krainz, T., et al. (2016). "A Mitochondrial-Targeted Nitroxide Is a Potent Inhibitor of Ferroptosis." Acs Central Science 2(9): 653-659.
618	Kremer, D. M., et al. (2021). "GOT1 inhibition promotes pancreatic cancer cell death by ferroptosis." Nature Communications 12(1): 13.
619	Kuang, F. M., et al. (2020). "Cathepsin B is a mediator of organelle-specific initiation of ferroptosis." Biochemical and Biophysical Research Communications 533(4): 1464-1469.
620	Kuang, F. M., et al. (2020). "Oxidative Damage and Antioxidant Defense in Ferroptosis." Frontiers in Cell and Developmental Biology 8: 10.
621	Kuang, F. M., et al. (2021). "MGST1 is a redox-sensitive repressor of ferroptosis in pancreatic cancer cells." Cell Chemical Biology 28(6): 765-+.
622	Kuang, Y. B. and Q. Wang (2019). "Iron and lung cancer." Cancer Letters 464: 56-61.
623	Kuganesan, N., et al. (2020). "Identification and initial characterization of a potent inhibitor of ferroptosis." Journal of Cellular Biochemistry 122(3-4): 413-424.
624	Kumar, N., et al. (2021). "Physical plasma-derived oxidants sensitize pancreatic cancer cells to ferroptotic cell death." Free Radical Biology and Medicine 166: 187-200.
625	Kumar, R., et al. (2021). "Supraphysiologic Testosterone Induces Ferroptosis and Activates Immune Pathways through Nucleophagy in Prostate Cancer." Cancer Research 81(23): 5948-5962.
626	Kuo, C. Y., et al. (2020). "Chrysophanol attenuates hepatitis B virus X protein-induced hepatic stellate cell fibrosis by regulating endoplasmic reticulum stress and ferroptosis." Journal of Pharmacological Sciences 144(3): 172-182.
627	Kurake, N., et al. (2019). "Non-thermal plasma-activated medium modified metabolomic profiles in the glycolysis of U251SP glioblastoma." Archives of Biochemistry and Biophysics 662: 83-92.
628	Kwon, M. Y., et al. (2015). "Heme oxygenase-1 accelerates erastin-induced ferroptotic cell death." Oncotarget 6(27): 24393-24403.
629	Kwon, O. S., et al. (2020). "Systematic identification of a nuclear receptor-enriched predictive signature for erastin-induced ferroptosis." Redox Biology 37: 15.
630	Kyani, A., et al. (2018). "Discovery and Mechanistic Elucidation of a Class of Protein Disulfide Isomerase Inhibitors for the Treatment of Glioblastoma." Chemmedchem 13(2): 164-177.
631	Labrecque, C. L. and B. Fuglestad (2021). "Electrostatic Drivers of glutathione peroxidase 4 Interactions with Membrane, Lipids, and DNA." Biochemistry 60(37): 2761-2772.
632	Lachaier, E., et al. (2014). "Ferroptosis, a new form of cell death relevant to the medical treatment of cancer." M S-Medecine Sciences 30(8-9): 779-783.
633	Lachaier, E., et al. (2014). "Sorafenib Induces Ferroptosis in Human Cancer Cell Lines Originating from Different Solid Tumors." Anticancer Research 34(11): 6417-6422.
634	Lai, Y. C., et al. (2019). "Cell death-related molecules and biomarkers for renal cell carcinoma targeted therapy." Cancer Cell International 19(1): 15.
635	Lai, Y. Y., et al. (2019). "STYK1/NOK correlates with ferroptosis in non-small cell lung carcinoma." Biochemical and Biophysical Research Communications 519(4): 659-666.
636	Lamb, H. M. (2020). "Double agents of cell death: novel emerging functions of apoptotic regulators." Febs Journal 287(13): 2647-2663.
637	Lang, X. T., et al. (2019). "Radiotherapy and Immunotherapy Promote Tumoral Lipid Oxidation and Ferroptosis via Synergistic Repression of SLC7A11." Cancer Discovery 9(12): 1673-1685.
638	Lange, M., et al. (2016). "Identification of a novel oxidative stress induced cell death by Sorafenib and oleanolic acid in human hepatocellular carcinoma cells." Biochemical Pharmacology 118: 9-17.
639	Larraufie, M. H., et al. (2015). "Incorporation of metabolically stable ketones into a small molecule probe to increase potency and water solubility." Bioorganic & Medicinal Chemistry Letters 25(21): 4787-4792.
640	Laubach, K., et al. (2021). "The p53 Family: A Role in Lipid and Iron Metabolism." Frontiers in Cell and Developmental Biology 9: 11.
641	Lee, C. S., et al. (2021). "Deubiquitinases: Modulators of Different Types of Regulated Cell Death." International Journal of Molecular Sciences 22(9): 37.
642	Lee, H., et al. (2020). "Energy-stress-mediated AMPK activation inhibits ferroptosis." Nature Cell Biology 22(2): 29.
643	Lee, H., et al. (2020). "Energy stress inhibits ferroptosis via AMPK." Molecular & Cellular Oncology 7(4): 2.
644	Lee, J., et al. (2020). "Epigenetic reprogramming of epithelial-mesenchymal transition promotes ferroptosis of head and neck cancer." Redox Biology 37: 12.
645	Lee, J. W., et al. (2020). "Inhibition of Glutaredoxin 5 predisposes Cisplatin-resistant Head and Neck Cancer Cells to Ferroptosis." Theranostics 10(17): 7775-7786.
646	Lee, J. Y., et al. (2021). "Lipid Metabolism and Ferroptosis." Biology-Basel 10(3): 16.
647	Lee, J. Y., et al. (2020). "Polyunsaturated fatty acid biosynthesis pathway determines ferroptosis sensitivity in gastric cancer." Proceedings of the National Academy of Sciences of the United States of America 117(51): 32433-32442.
648	Lee, N., et al. (2021). "xCT-Driven Expression of glutathione peroxidase 4 Determines Sensitivity of Breast Cancer Cells to Ferroptosis Inducers." Antioxidants 10(2): 12.
649	Lee, Y. S., et al. (2020). "Ferroptotic agent-induced endoplasmic reticulum stress response plays a pivotal role in the autophagic process outcome." Journal of Cellular Physiology 235(10): 6767-6778.
650	Lee, Y. S., et al. (2018). "Ferroptosis-Induced Endoplasmic Reticulum Stress: Cross-talk between Ferroptosis and Apoptosis." Molecular Cancer Research 16(7): 1073-1076.
651	Lee, Y. S., et al. (2019). "Ferroptosis-inducing agents enhance TRAIL-induced apoptosis through upregulation of death receptor 5." Journal of Cellular Biochemistry 120(1): 928-939.
652	Lei, G., et al. (2021). "Ferroptosis, radiotherapy, and combination therapeutic strategies." Protein & Cell 12(11): 836-857.
653	Lei, G., et al. (2021). "Ferroptosis as a mechanism to mediate p53 function in tumor radiosensitivity." Oncogene 40(20): 3533-3547.
654	Lei, G., et al. (2020). "The role of ferroptosis in ionizing radiation-induced cell death and tumor suppression." Cell Research 30(2): 146-162.
655	Lei, G., et al. (2021). "mTORC1 and ferroptosis: Regulatory mechanisms and therapeutic potential." Bioessays 43(8): 11.
656	Lei, H., et al. (2020). "Innate Immune Regulation Under Magnetic Fields With Possible Mechanisms and Therapeutic Applications." Frontiers in Immunology 11: 10.
657	Lei, H. X., et al. (2021). "A quantum-chemical approach to develop tetrahydroquinoxaline as potent ferroptosis inhibitors." Journal of Molecular Structure 1228: 8.
658	Lei, J. W., et al. (2020). "Insight Into the Role of Ferroptosis in Non-neoplastic Neurological Diseases." Frontiers in Cellular Neuroscience 14: 9.
659	Lei, P. X., et al. (2019). "Mechanisms of Ferroptosis and Relations With Regulated Cell Death: A Review." Frontiers in Physiology 10: 13.
660	Lei, T., et al. (2021). "Ferroptosis-related gene signature associates with immunity and predicts prognosis accurately in patients with osteosarcoma." Cancer Science 112(11): 4785-4798.
661	Lelievre, P., et al. (2020). "Iron Dysregulation in Human Cancer: Altered Metabolism, Biomarkers for Diagnosis, Prognosis, Monitoring and Rationale for Therapy." Cancers 12(12): 21.
662	Lemasters, J. J. (2017). "Evolution of Voltage-Dependent Anion Channel Function: From Molecular Sieve to Governator to Actuator of Ferroptosis." Frontiers in Oncology 7: 4.
663	Lemasters, J. J. (2021). "Metabolic implications of non-electrogenic ATP/ADP exchange in cancer cells: A mechanistic basis for the Warburg effect." Biochimica Et Biophysica Acta-Bioenergetics 1862(7): 11.
664	Leon-Annicchiarico, C. L., et al. (2015). "ATF4 mediates necrosis induced by glucose deprivation and apoptosis induced by 2-deoxyglucose in the same cells." Febs Journal 282(18): 3647-3658.
665	Leu, J. I. J., et al. (2019). "Mechanistic basis for impaired ferroptosis in cells expressing the African-centric S47 variant of p53." Proceedings of the National Academy of Sciences of the United States of America 116(17): 8390-8396.
666	Leu, J. I. J., et al. (2020). "Functional interplay among thiol-based redox signaling, metabolism, and ferroptosis unveiled by a genetic variant of TP53." Proceedings of the National Academy of Sciences of the United States of America 117(43): 26804-26811.
667	Leu, J. I. J., et al. (2021). "P53 regulates cellular redox state, ferroptosis and metabolism." Molecular & Cellular Oncology 8(2): 3.
668	Lewerenz, J., et al. (2018). "Oxytosis/Ferroptosis-(Re-) Emerging Roles for Oxidative Stress-Dependent Non-apoptotic Cell Death in Diseases of the Central Nervous System." Frontiers in Neuroscience 12: 23.
669	Li, B. W., et al. (2021). "CISD2 Promotes Resistance to Sorafenib-Induced Ferroptosis by Regulating Autophagy in Hepatocellular Carcinoma." Frontiers in Oncology 11: 18.
670	Li, B. W., et al. (2020). "Emerging mechanisms and applications of ferroptosis in the treatment of resistant cancers." Biomedicine & Pharmacotherapy 130: 17.
671	Li, C., et al. (2020). "Circ_0008035 contributes to cell proliferation and inhibits apoptosis and ferroptosis in gastric cancer via miR-599/EIF4A1 axis." Cancer Cell International 20(1): 15.
672	Li, C. F., et al. (2021). "STING1 Promotes Ferroptosis Through MFN1/2-Dependent Mitochondrial Fusion." Frontiers in Cell and Developmental Biology 9: 11.
673	Li, C. F., et al. (2020). "Mitochondrial DNA stress triggers autophagy-dependent ferroptotic death." Autophagy 17(4): 948-960.
674	Li, C. X. and D. Long (2021). "A robust ferroptosis-related gene signature predicts overall survival in clear cell renal cell carcinoma." Future Oncology 17(32): 4321-4341.
675	Li, C. Y., et al. (2021). "Identification of a Ferroptosis Gene Set That Mediates the Prognosis of Squamous Cell Carcinoma of the Head and Neck." Frontiers in Genetics 12: 18.
676	Li, D., et al. (2021). "Ferroptosis-related gene CHAC1 is a valid indicator for the poor prognosis of kidney renal clear cell carcinoma." Journal of Cellular and Molecular Medicine 25(7): 3610-3621.
677	Li, D. N., et al. (2021). "Mechanisms and Molecular Targets of Artemisinin in Cancer Treatment." Cancer Investigation 39(8): 675-684.
678	Li, D. Q., et al. (2021). "Ferroptosis-apoptosis combined anti-melanoma immunotherapy with a NIR-responsive upconverting mSiO(2) photodynamic platform." Chemical Engineering Journal 419: 13.
679	Li, D. S. and Y. S. Li (2020). "The interaction between ferroptosis and lipid metabolism in cancer." Signal Transduction and Targeted Therapy 5(1): 10.
680	Li, D. X., et al. (2021). "Significance of glutathione peroxidase 4 and intracellular iron level in ovarian cancer cells-"utilization" of ferroptosis mechanism." Inflammation Research 70(10-12): 1177-1189.
681	Li, F., et al. (2021). "A novel ferroptosis-related genes model for prognosis prediction of lung adenocarcinoma." Bmc Pulmonary Medicine 21(1): 14.
682	Li, G. J., et al. (2021). "Dysregulation of ferroptosis may involve in the development of non-small-cell lung cancer in Xuanwei area." Journal of Cellular and Molecular Medicine 25(6): 2872-2884.
683	Li, H., et al. (2021). "Establishment of a novel ferroptosis-related lncRNA pair prognostic model in colon adenocarcinoma." Aging-Us 13(19): 23072-23095.
684	Li, H. F., et al. (2021). "A Novel Ferroptosis-Related Gene Signature Predicts Overall Survival of Breast Cancer Patients." Biology-Basel 10(2): 12.
685	Li, H. H., et al. (2021). "Resveratrol attenuates rotenone-induced inflammation and oxidative stress via STAT1 and Nrf2/Keap1/SLC7A11 pathway in a microglia cell line." Pathology Research and Practice 225: 8.
686	Li, H. L., et al. (2021). "Cross-link between ferroptosis and nasopharyngeal carcinoma: New approach to radiotherapy sensitization." Oncology Letters 22(5): 10.
687	Li, H. W., et al. (2021). "GALNT14 regulates ferroptosis and apoptosis of ovarian cancer through the EGFR/mTOR pathway." Future Oncology 18(2): 149-161.
688	Li, H. X., et al. (2021). "Ketamine suppresses proliferation and induces ferroptosis and apoptosis of breast cancer cells by targeting KAT5/glutathione peroxidase 4 axis." Biochemical and Biophysical Research Communications 585: 111-116.
689	Li, H. Y., et al. (2019). "Ferroptosis Accompanied by (OH)-O-center dot Generation and Cytoplasmic Viscosity Increase Revealed via Dual-Functional Fluorescence Probe." Journal of the American Chemical Society 141(45): 18301-18307.
690	Li, H. Y., et al. (2021). "Ferroptosis-related gene signature predicts the prognosis in Oral squamous cell carcinoma patients." Bmc Cancer 21(1): 16.
691	Li, J., et al. (2020). "Ferroptosis: past, present and future." Cell Death & Disease 11(2): 13.
692	Li, J., et al. (2021). "PDT-Enhanced Ferroptosis by a Polymer Nanoparticle with pH-Activated Singlet Oxygen Generation and Superb Biocompatibility for Cancer Therapy." Biomacromolecules 22(3): 1167-1176.
693	Li, J. B., et al. (2021). "Tumor heterogeneity in autophagy-dependent ferroptosis." Autophagy 17(11): 3361-3374.
694	Li, J. M., et al. (2021). "Oxidative Stress-Induced Ferroptosis in Cardiovascular Diseases and Epigenetic Mechanisms." Frontiers in Cell and Developmental Biology 9: 12.
695	Li, J. X., et al. (2021). "Down-Regulation of Activating Transcription Factor 3 (ATF3) in Hepatoblastoma and Its Relationship with Ferroptosis." International Journal of General Medicine 14: 9401-9418.
696	Li, J. Y., et al. (2021). "Identification of Iron Metabolism-Related Gene Signatures for Predicting the Prognosis of Patients With Sarcomas." Frontiers in Oncology 10: 11.
697	Li, J. Y., et al. (2021). "Sestrin2 protects dendrite cells against ferroptosis induced by sepsis." Cell Death & Disease 12(9): 13.
698	Li, J. Y., et al. (2021). "Ferroptosis: A Trigger of Proinflammatory State Progression to Immunogenicity in Necroinflammatory Disease." Frontiers in Immunology 12: 15.
699	Li, K., et al. (2021). ""Longitudinal Fecal Microbiome Study of Total Body Irradiated Mice Treated With Radiation Mitigators Identifies Bacterial Associations With Survival"." Frontiers in Cellular and Infection Microbiology 11: 15.
700	Li, K., et al. (2021). "Functionalized Tumor-Targeting Nanosheets Exhibiting Fe(II) Overloading and GSH Consumption for Ferroptosis Activation in Liver Tumor." Small 17(40): 14.
701	Li, L. L., et al. (2021). "Ferritinophagy-Mediatedreactive oxygen speciesProduction Contributed to Proliferation Inhibition, Apoptosis, and Ferroptosis Induction in Action of Mechanism of 2-Pyridylhydrazone Dithiocarbamate Acetate." Oxidative Medicine and Cellular Longevity 2021: 17.
702	Li, L. Y., et al. (2021). "Ferroptosis in Ovarian Cancer: A Novel Therapeutic Strategy." Frontiers in Oncology 11: 7.
703	Li, M., et al. (2021). "Ferroptosis-Related Genes in Bronchoalveolar Lavage Fluid Serves as Prognostic Biomarkers for Idiopathic Pulmonary Fibrosis." Frontiers in Medicine 8: 14.
704	Li, M., et al. (2021). "Identification of the ferroptosis-related long non-coding RNAs signature to improve the prognosis prediction and immunotherapy response in patients with NSCLC." Bmc Medical Genomics 14(1): 15.
705	Li, M. H., et al. (2020). "State-of-the-art iron-based nanozymes for biocatalytic tumor therapy." Nanoscale Horizons 5(2): 202-217.
706	Li, M. X., et al. (2021). "RSL3 enhances the antitumor effect of cisplatin on prostate cancer cells via causing glycolysis dysfunction." Biochemical Pharmacology 192: 10.
707	Li, M. X., et al. (2020). "Metal ion-responsive nanocarrier derived from phosphonated calix 4 arenes for delivering dauricine specifically to sites of brain injury in a mouse model of intracerebral hemorrhage." Journal of Nanobiotechnology 18(1): 19.
708	Li, M. X., et al. (2020). "Erastin triggers autophagic death of breast cancer cells by increasing intracellular iron levels." Oncology Letters 20(4): 8.
709	Li, N., et al. (2020). "Ferritinophagy-mediated ferroptosis is involved in sepsis-induced cardiac injury." Free Radical Biology and Medicine 160: 303-318.
710	Li, P., et al. (2021). "Synergistic ferroptosis and macrophage re-polarization using engineering exosome-mimic M1 nanovesicles for cancer metastasis suppression." Chemical Engineering Journal 409: 12.
711	Li, P., et al. (2021). "Development and Validation of a Robust Ferroptosis-Related Gene Panel for Breast Cancer Disease-Specific Survival." Frontiers in Cell and Developmental Biology 9: 15.
712	Li, Q., et al. (2017). "Inhibition of neuronal ferroptosis protects hemorrhagic brain." Jci Insight 2(7): 19.
713	Li, Q. Q., et al. (2018). "12/15 lipoxygenase: A crucial enzyme in diverse types of cell death." Neurochemistry International 118: 34-41.
714	Li, Q. R., et al. (2021). "Human Telomerase Reverse Transcriptase as a Therapeutic Target of Dihydroartemisinin for Esophageal Squamous Cancer." Frontiers in Pharmacology 12: 13.
715	Li, R. H., et al. (2020). "Transcriptome Investigation and In Vitro Verification of Curcumin-Induced HO-1 as a Feature of Ferroptosis in Breast Cancer Cells." Oxidative Medicine and Cellular Longevity 2020: 18.
716	Li, S., et al. (2021). "Mechanisms of Ferroptosis and Application to Head and Neck Squamous Cell Carcinoma Treatments." DNA and Cell Biology 40(6): 720-732.
717	Li, S., et al. (2020). "How to overcome the side effects of tumor immunotherapy." Biomedicine & Pharmacotherapy 130: 6.
718	Li, S. S., et al. (2021). "p53-mediated ferroptosis is required for 1-methyl-4-phenylpyridinium-in-duced senescence of PC12 cells." Toxicology in Vitro 73: 10.
719	Li, T. Y., et al. (2016). "Loss of p53-mediated cell-cycle arrest, senescence and apoptosis promotes genomic instability and premature aging." Oncotarget 7(11): 11838-11849.
720	Li, X., et al. (2019). "Ferroptosis inhibitor alleviates Radiation-induced lung fibrosis (RILF) via down-regulation of TGF-1." Journal of Inflammation-London 16: 10.
721	Li, X., et al. (2021). "Multifunctional MnO2-based nanoplatform-induced ferroptosis and apoptosis for synergetic chemoradiotherapy." Nanomedicine 16(26): 2343-2361.
722	Li, X., et al. (2019). "Role of ferroptosis in the process of acute radiation-induced lung injury in mice." Biochemical and Biophysical Research Communications 519(2): 240-245.
723	Li, X., et al. (2021). "A-Lipoic Acid Alleviates Folic Acid-Induced Renal Damage Through Inhibition of Ferroptosis." Frontiers in Physiology 12: 14.
724	Li, X. P., et al. (2021). "Anticancer effects of Cryptotanshinone against lung cancer cells through ferroptosis." Arabian Journal of Chemistry 14(6): 9.
725	Li, X. X., et al. (2021). "Comprehensive Analysis of the Tumor Microenvironment and Ferroptosis-Related Genes Predict Prognosis with Ovarian Cancer." Frontiers in Genetics 12: 17.
726	Li, Y., et al. (2019). "Ischemia-induced ACSL4 activation contributes to ferroptosis-mediated tissue injury in intestinal ischemia/reperfusion." Cell Death and Differentiation 26(11): 2284-2299.
727	Li, Y., et al. (2017). "Small molecule probes for cellular death machines." Current Opinion in Chemical Biology 39: 74-82.
728	Li, Y., et al. (2020). "Erastin/sorafenib induces cisplatin-resistant non-small cell lung cancer cell ferroptosis through inhibition of the Nrf2/xCT pathway." Oncology Letters 19(1): 323-333.
729	Li, Y., et al. (2021). "Trojan Horse-Like Nano-AIE Aggregates Based on Homologous Targeting Strategy and Their Photodynamic Therapy in Anticancer Application." Advanced Science 8(23): 8.
730	Li, Y. C., et al. (2021). "CISD3 inhibition drives cystine-deprivation induced ferroptosis." Cell Death & Disease 12(9): 15.
731	Li, Y. C., et al. (2021). "Sorafenib induces mitochondrial dysfunction and exhibits synergistic effect with cysteine depletion by promoting HCC cells ferroptosis." Biochemical and Biophysical Research Communications 534: 877-884.
732	Li, Y. J., et al. (2020). "Regulation of ferroptosis byncRNA: A new direction." Iubmb Life 72(11): 2290-2302.
733	Li, Y. L., et al. (2020). "Multifaceted regulation and functions of fatty acid desaturase 2 in human cancers." American Journal of Cancer Research 10(12): 4098-4111.
734	Li, Y. Q., et al. (2020). "Disulfiram/Copper Induces Antitumor Activity against Both Nasopharyngeal Cancer Cells and Cancer-Associated Fibroblasts through ROS/MAPK and Ferroptosis Pathways." Cancers 12(1): 20.
735	Li, Y. Q., et al. (2019). "Nanoparticle ferritin-bound erastin and rapamycin: a nanodrug combining autophagy and ferroptosis for anticancer therapy." Biomaterials Science 7(9): 3779-3787.
736	Li, Y. Q., et al. (2021). "Repositioning of Antiparasitic Drugs for Tumor Treatment." Frontiers in Oncology 11: 16.
737	Li, Y. Y., et al. (2020). "H2S-Scavenged and Activated Iron Oxide-Hydroxide Nanospindles for MRI-Guided Photothermal Therapy and Ferroptosis in Colon Cancer." Small 16(37): 13.
738	Li, Y. Z., et al. (2021). "The potential application of nanomaterials for ferroptosis-based cancer therapy." Biomedical Materials 16(4): 9.
739	Li, Y. Z., et al. (2019). "Reactions of the Lipid Hydroperoxides With Aminic Antioxidants: The Influence of Stereoelectronic and Resonance Effects on Hydrogen Atom Transfer." Frontiers in Chemistry 7: 11.
740	Li, Z. (2020). "Imaging of hydrogen peroxide (H2O2) during the ferroptosis process in living cancer cells with a practical fluorescence probe." Talanta 212: 7.
741	Li, Z., et al. (2019). "Carbonic anhydrase 9 confers resistance to ferroptosis/apoptosis in malignant mesothelioma under hypoxia." Redox Biology 26: 11.
742	Li, Z., et al. (2020). "Role of carbonic anhydrases in ferroptosis-resistance." Archives of Biochemistry and Biophysics 689: 7.
743	Li, Z., et al. (2020). "In vivo tracking cystine/glutamate antiporter-mediated cysteine/cystine pool under ferroptosis." Analytica Chimica Acta 1125: 66-75.
744	Li, Z. H., et al. (2021). "Ultra-small FePt/siRNA loaded mesoporous silica nanoplatform to deplete cysteine for enhanced ferroptosis in breast tumor therapy." Nano Today 38: 9.
745	Li, Z. H. R., et al. (2021). "Fe(II) and Tannic Acid-Cloaked MOF as Carrier of Artemisinin for Supply of Ferrous Ions to Enhance Treatment of Triple-Negative Breast Cancer." Nanoscale Research Letters 16(1): 11.
746	Li, Z. J., et al. (2020). "Artesunate synergizes with sorafenib to induce ferroptosis in hepatocellular carcinoma." Acta Pharmacologica Sinica 42(2): 301-310.
747	Li, Z. Q., et al. (2020). "Targeting ferroptosis in breast cancer." Biomarker Research 8(1): 27.
748	Li, Z. W. and L. Rong (2020). "Cascade reaction-mediated efficient ferroptosis synergizes with immunomodulation for high-performance cancer therapy." Biomaterials Science 8(22): 6272-6285.
749	Liang, C., et al. (2019). "Recent Progress in Ferroptosis Inducers for Cancer Therapy." Advanced Materials 31(51): 25.
750	Liang, H., et al. (2021). "Porous yolk-shell Fe/Fe3O4 nanoparticles with controlled exposure of highly active Fe(0) for cancer therapy." Biomaterials 268: 11.
751	Liang, J. Y., et al. (2020). "A Novel Ferroptosis-related Gene Signature for Overall Survival Prediction in Patients with Hepatocellular Carcinoma." International Journal of Biological Sciences 16(13): 2430-2441.
752	Liang, J. Y., et al. (2021). "Development and validation of ferroptosis-related lncRNAs signature for hepatocellular carcinoma." Peerj 9: 25.
753	Liang, M., et al. (2021). "Construction of a Prognostic Model in Lung Adenocarcinoma Based on Ferroptosis-Related Genes." Frontiers in Genetics 12: 9.
754	Liang, Y., et al. (2021). "Tumor microenvironments self-activated nanoscale metal-organic frameworks for ferroptosis based cancer chemodynamic/photothermal/chemo therapy." Acta Pharmaceutica Sinica B 11(10): 3231-3243.
755	Liang, Y. C., et al. (2021). "A novel survival model based on a Ferroptosis-related gene signature for predicting overall survival in bladder cancer." Bmc Cancer 21(1): 11.
756	Liang, Y. Y., et al. (2018). "RASSF6-mediated inhibition of Mcl-1 through JNK activation improves the anti-tumor effects of sorafenib in renal cell carcinoma." Cancer Letters 432: 75-83.
757	Liang, Z. G., et al. (2021). "Cisplatin synergizes with PRLX93936 to induce ferroptosis in non-small cell lung cancer cells." Biochemical and Biophysical Research Communications 569: 79-85.
758	Liao, D. W., et al. (2020). "Identification of Pannexin 2 as a Novel Marker Correlating with Ferroptosis and Malignant Phenotypes of Prostate Cancer Cells." Oncotargets and Therapy 13: 4411-4421.
759	Liao, H., et al. (2021). "Molecular Targets of Ferroptosis in Hepatocellular Carcinoma." Journal of Hepatocellular Carcinoma 8: 985-996.
760	Liao, Y. Y., et al. (2021). "Suppressive role of microRNA-130b-3p in ferroptosis in melanoma cells correlates with DKK1 inhibition and Nrf2-HO-1 pathway activation." Human Cell 34(5): 1532-1544.
761	Liebl, M. C. and T. G. Hofmann (2019). "Cell Fate Regulation upon DNA Damage: p53 Serine 46 Kinases Pave the Cell Death Road." Bioessays 41(12): 11.
762	Lin, C. C., et al. (2020). "RIPK3 upregulation confers robust proliferation and collateral cystine-dependence on breast cancer recurrence." Cell Death and Differentiation 27(7): 2234-2247.
763	Lin, C. C., et al. (2021). "DDR2 upregulation confers ferroptosis susceptibility of recurrent breast tumors through the Hippo pathway." Oncogene 40(11): 2018-2034.
764	Lin, C. C. E., et al. (2021). "The regulation of ferroptosis by MESH1 through the activation of the integrative stress response." Cell Death & Disease 12(8): 10.
765	Lin, H. Y., et al. (2021). "The Evolving Role of Ferroptosis in Breast Cancer: Translational Implications Present and Future." Cancers 13(18): 13.
766	Lin, H. Y. J., et al. (2021). "EF24 induces ferroptosis in osteosarcoma cells through HMOX1." Biomedicine & Pharmacotherapy 136: 9.
767	Lin, L. S., et al. (2018). "Simultaneous Fenton-like Ion Delivery and Glutathione Depletion by MnO2-Based Nanoagent to Enhance Chemodynamic Therapy." Angewandte Chemie-International Edition 57(18): 4902-4906.
768	Lin, P. L., et al. (2020). "Saponin Formosanin C-Induced Ferritinophagy and Ferroptosis in Human Hepatocellular Carcinoma Cells." Antioxidants 9(8): 19.
769	Lin, R. T., et al. (2021). "Identification of ferroptosis genes in immune infiltration and prognosis in thyroid papillary carcinoma using network analysis." Bmc Genomics 22(1): 16.
770	Lin, R. Y., et al. (2016). "Dihydroartemisinin (DHA) induces ferroptosis and causes cell cycle arrest in head and neck carcinoma cells." Cancer Letters 381(1): 165-175.
771	Lin, W. J., et al. (2021). "LipidSig: a web-based tool for lipidomic data analysis." Nucleic Acids Research 49(W1): W336-W345.
772	Lin, W. Y., et al. (2020). "SLC7A11/xCT in cancer: biological functions and therapeutic implications." American Journal of Cancer Research 10(10): 3106-3126.
773	Lin, X. Y., et al. (2020). "The Mechanism of Ferroptosis and Applications in Tumor Treatment." Frontiers in Pharmacology 11: 15.
774	Lin, Y. H., et al. (2020). "Promotion of Ferroptosis in Oral Cancer Cell Lines by Chrysophanol." Current Topics in Nutraceutical Research 18(3): 273-276.
775	Lin, Y. S., et al. (2019). "Danshen Improves Survival of Patients With Breast Cancer and Dihydroisotanshinone I Induces Ferroptosis and Apoptosis of Breast Cancer Cells." Frontiers in Pharmacology 10: 13.
776	Lin, Z., et al. (2021). "Lipid Metabolism in Ferroptosis." Advanced Biology 5(8): 12.
777	Linkermann, A., et al. (2014). "Regulated Cell Death in AKI." Journal of the American Society of Nephrology 25(12): 2689-2701.
778	Linkermann, A., et al. (2014). "Synchronized renal tubular cell death involves ferroptosis." Proceedings of the National Academy of Sciences of the United States of America 111(47): 16836-16841.
779	Lipper, C. H., et al. (2019). "Redox-dependent gating of VDAC by mitoNEET." Proceedings of the National Academy of Sciences of the United States of America 116(40): 19924-19929.
780	Lippmann, J., et al. (2020). "Redox Modulation and Induction of Ferroptosis as a New Therapeutic Strategy in Hepatocellular Carcinoma." Translational Oncology 13(8): 11.
781	Liu, B., et al. (2018). "Puerarin protects against heart failure induced by pressure overload through mitigation of ferroptosis." Biochemical and Biophysical Research Communications 497(1): 233-240.
782	Liu, D., et al. (2018). "Regulatory mechanism of ferroptosis, a new mode of cell death." Tropical Journal of Pharmaceutical Research 17(11): 2309-2316.
783	Liu, G., et al. (2021). "Identification and validation of a novel ferroptosis-related gene model for predicting the prognosis of gastric cancer patients." Plos One 16(7): 16.
784	Liu, G. Z., et al. (2021). "HBx facilitates ferroptosis in acute liver failure via EZH2 mediated SLC7A11 suppression." Journal of Biomedical Science 28(1): 13.
785	Liu, H., et al. (2021). "Identification and Validation of a Prognostic Signature for Prostate Cancer Based on Ferroptosis-Related Genes." Frontiers in Oncology 11: 14.
786	Liu, H. and K. Man (2021). "New Insights in Mechanisms and Therapeutics for Short- and Long-Term Impacts of Hepatic Ischemia Reperfusion Injury Post Liver Transplantation." International Journal of Molecular Sciences 22(15): 17.
787	Liu, H. C., et al. (2021). "Identification of a ferroptosis-related lncRNA signature with prognosis for Wilms tumor." Translational Pediatrics 10(10): 2418-+.
788	Liu, H. J., et al. (2020). "Ferroptosis-Related Gene Signature Predicts Glioma Cell Death and Glioma Patient Progression." Frontiers in Cell and Developmental Biology 8: 15.
789	Liu, J., et al. (2021). "The dark side of ferroptosis in pancreatic cancer." Oncoimmunology 10(1): 3.
790	Liu, J., et al. (2020). "Crosstalk Between Autophagy and Ferroptosis and Its Putative Role in Ischemic Stroke." Frontiers in Cellular Neuroscience 14: 15.
791	Liu, J., et al. (2021). "Metabolic checkpoint of ferroptosis resistance." Molecular & Cellular Oncology 8(3): 3.
792	Liu, J., et al. (2020). "Autophagy-Dependent Ferroptosis: Machinery and Regulation." Cell Chemical Biology 27(4): 420-435.
793	Liu, J., et al. (2021). "NUPR1 is a critical repressor of ferroptosis." Nature Communications 12(1): 13.
794	Liu, J., et al. (2020). "The Regulation of Ferroptosis by Tumor Suppressor p53 and its Pathway." International Journal of Molecular Sciences 21(21): 19.
795	Liu, J., et al. (2021). "Identifying Prognostic Significance of RCL1 and Four-Gene Signature as Novel Potential Biomarkers in HCC Patients." Journal of Oncology 2021: 20.
796	Liu, J. C., et al. (2021). "Construction and External Validation of a Ferroptosis-Related Gene Signature of Predictive Value for the Overall Survival in Bladder Cancer." Frontiers in Molecular Biosciences 8: 18.
797	Liu, J. H., et al. (2021). "Identification of the Prognostic Signature Associated With Tumor Immune Microenvironment of Uterine Corpus Endometrial Carcinoma Based on Ferroptosis-Related Genes." Frontiers in Cell and Developmental Biology 9: 14.
798	Liu, J. Y., et al. (2020). "xCT: A Critical Molecule That Links Cancer Metabolism to Redox Signaling." Molecular Therapy 28(11): 2358-2366.
799	Liu, K., et al. (2019). "p53 beta-hydroxybutyrylation attenuates p53 activity." Cell Death & Disease 10: 13.
800	Liu, L., et al. (2021). "Autophagy-Dependent Ferroptosis as a Therapeutic Target in Cancer." Chemmedchem 16(19): 2942-2950.
801	Liu, L., et al. (2020). "Cystine-glutamate antiporterxCTas a therapeutic target for cancer." Cell Biochemistry and Function 39(2): 174-179.
802	Liu, L. G., et al. (2021). "SIRT3 inhibits gallbladder cancer by induction of AKT-dependent ferroptosis and blockade of epithelial-mesenchymal transition." Cancer Letters 510: 93-104.
803	Liu, M., et al. (2021). "Ferroptosis inducer erastin sensitizes NSCLC cells to celastrol through activation of the ROS-mitochondrial fission-mitophagy axis." Molecular Oncology 15(8): 2084-2105.
804	Liu, M., et al. (2019). "Nanomaterial-induced ferroptosis for cancer specific therapy." Coordination Chemistry Reviews 382: 160-180.
805	Liu, M. R., et al. (2021). "System Xc(-): a key regulatory target of ferroptosis in cancer." Investigational New Drugs 39(4): 1123-1131.
806	Liu, N., et al. (2020). "Activation of the reverse transsulfuration pathway through NRF2/CBS confers erastin-induced ferroptosis resistance." British Journal of Cancer 122(2): 279-292.
807	Liu, P. F., et al. (2020). "NRF2 regulates the sensitivity of human NSCLC cells to cystine deprivation-induced ferroptosis via FOCAD-FAK signaling pathway." Redox Biology 37: 13.
808	Liu, Q., et al. (2021). "Paper Identification and validation of a ferroptosis-related gene signature predictive of prognosis in breast cancer." Aging-Us 13(17): 21385-21399.
809	Liu, Q. and K. Z. Wang (2019). "The induction of ferroptosis by impairing STAT3/Nrf2/glutathione peroxidase 4 signaling enhances the sensitivity of osteosarcoma cells to cisplatin." Cell Biology International 43(11): 1245-1256.
810	Liu, Q. Q., et al. (2019). "Sulfosalicylic acid/Fe3+ based nanoscale coordination polymers for effective cancer therapy by the Fenton reaction: an inspiration for understanding the role of aspirin in the prevention of cancer." Biomaterials Science 7(12): 5482-5491.
811	Liu, S. J., et al. (2021). "Design, synthesis, and biological evaluation of nitroisoxazole-containing spiro pyrrolidin-oxindole derivatives as novel glutathione peroxidase 4/mouse double minute 2 dual inhibitors that inhibit breast adenocarcinoma cell proliferation." European Journal of Medicinal Chemistry 217: 17.
812	Liu, T., et al. (2019). "The Deubiquitylase OTUB1 Mediates Ferroptosis via Stabilization of SLC7A11." Cancer Research 79(8): 1913-1924.
813	Liu, T., et al. (2018). "Ferrous-Supply-Regeneration Nanoengineering for Cancer-Cell-Specific Ferroptosis in Combination with Imaging-Guided Photodynamic Therapy." Acs Nano 12(12): 12181-12192.
814	Liu, T., et al. (2021). "Multifaceted roles of a bioengineered nanoreactor in repressing radiation-induced lung injury." Biomaterials 277: 17.
815	Liu, T. S., et al. (2021). "Molecular identification of an immunity- and Ferroptosis-related gene signature in non-small cell lung Cancer." Bmc Cancer 21(1): 9.
816	Liu, W., et al. (2021). "Dysregulated cholesterol homeostasis results in resistance to ferroptosis increasing tumorigenicity and metastasis in cancer." Nature Communications 12(1): 15.
817	Liu, W. J., et al. (2021). "RBC-derived nanosystem with enhanced ferroptosis triggered by oxygen-boosted phototherapy for synergized tumor treatment." Biomaterials Science 9(21): 7228-7236.
818	Liu, W. W., et al. (2021). "Glutathione peroxidase 4-dependent glutathione high-consumption drives acquired platinum chemoresistance in lung cancer-derived brain metastasis." Clinical and Translational Medicine 11(9): 23.
819	Liu, X., et al. (2021). "Effects of KAI gene expression on ferroptosis in pancreatic cancer cells." Molecular Medicine Reports 23(2): 6.
820	Liu, X., et al. (2021). "Tuning band gap of MnO2 nanoflowers by Alkali metal doping for enhanced Ferroptosis/phototherapy synergism in Cancer." Applied Materials Today 23: 16.
821	Liu, X., et al. (2020). "Induction of an MLKL mediated non-canonical necroptosis through reactive oxygen species by tanshinol A in lung cancer cells." Biochemical Pharmacology 171: 11.
822	Liu, X. C., et al. (2021). "Co-Administration of iRGD with Sorafenib-Loaded Iron-Based Metal-Organic Framework as a Targeted Ferroptosis Agent for Liver Cancer Therapy." International Journal of Nanomedicine 16: 1037-1050.
823	Liu, X. G., et al. (2020). "Cystine transporter regulation of pentose phosphate pathway dependency and disulfide stress exposes a targetable metabolic vulnerability in cancer." Nature Cell Biology 22(4): 33.
824	Liu, X. G., et al. (2021). "NADPH debt drives redox bankruptcy: SLC7A11/xCT-mediated cystine uptake as a double-edged sword in cellular redox regulation." Genes & Diseases 8(6): 731-745.
825	Liu, X. X., et al. (2021). "A Promising Esophageal Cancer Prognostic Signature of Ferroptosis-Related LncRNA to Predict Immune Scenery and Immunotherapy Response." International Journal of General Medicine 14: 5845-5862.
826	Liu, Y., et al. (2020). "Characterization and functional prediction of the microRNAs differentially expressed in a mouse model of concanavalin A-induced autoimmune hepatitis." International Journal of Medical Sciences 17(15): 2312-2327.
827	Liu, Y., et al. (2021). "Non-coding RNAs in necroptosis, pyroptosis and ferroptosis in cancer metastasis." Cell Death Discovery 7(1): 14.
828	Liu, Y., et al. (2021). "Identification of ferroptosis as a novel mechanism for antitumor activity of natural product derivative a2 in gastric cancer." Acta Pharmaceutica Sinica B 11(6): 1513-1525.
829	Liu, Y., et al. (2020). "The circadian clock protects against ferroptosis-induced sterile inflammation." Biochemical and Biophysical Research Communications 525(3): 620-625.
830	Liu, Y., et al. (2020). "Interplay between MTOR and glutathione peroxidase 4 signaling modulates autophagy-dependent ferroptotic cancer cell death." Cancer Gene Therapy 28(1-2): 55-63.
831	Liu, Y., et al. (2020). "Ferroptosis in Low-Grade Glioma: A New Marker for Diagnosis and Prognosis." Medical Science Monitor 26: 10.
832	Liu, Y., et al. (2021). "NRF2 signalling pathway: New insights and progress in the field of wound healing." Journal of Cellular and Molecular Medicine 25(13): 5857-5868.
833	Liu, Y., et al. (2020). "Development and Validation of a Combined Ferroptosis and Immune Prognostic Classifier for Hepatocellular Carcinoma." Frontiers in Cell and Developmental Biology 8: 18.
834	Liu, Y. L., et al. (2021). "Ferroptosis-related genes are potential prognostic molecular markers for patients with colorectal cancer." Clinical and Experimental Medicine 21(3): 467-477.
835	Liu, Y. M., et al. (2020). "Iron based nanotherapeutics for ferroptosis-induced cancer therapy." European Review for Medical and Pharmacological Sciences 24(21): 11323-11333.
836	Liu, Y. N., et al. (2021). "Ferroptosis-mediated Crosstalk in the Tumor Microenvironment Implicated in Cancer Progression and Therapy." Frontiers in Cell and Developmental Biology 9: 18.
837	Liu, Z. K., et al. (2020). "Systematic Analysis of the Aberrances and Functional Implications of Ferroptosis in Cancer." Iscience 23(7): 26.
838	Liu, Z. L., et al. (2021). "Revealing the potential mechanism of Astragalus membranaceus improving prognosis of hepatocellular carcinoma by combining transcriptomics and network pharmacology." Bmc Complementary Medicine and Therapies 21(1): 10.
839	Liu, Z. Q., et al. (2021). "The Identification and Validation of Two Heterogenous Subtypes and a Risk Signature Based on Ferroptosis in Hepatocellular Carcinoma." Frontiers in Oncology 11: 16.
840	Liu, Z. Q., et al. (2020). "Circular RNA cIARS regulates ferroptosis in HCC cells through interacting with RNA binding protein ALKBH5." Cell Death Discovery 6(1): 11.
841	Llabani, E., et al. (2019). "Diverse compounds from pleuromutilin lead to a thioredoxin inhibitor and inducer of ferroptosis." Nature Chemistry 11(6): 521-532.
842	Lleonart, M. E., et al. (2018). "Reactive Oxygen Species-Mediated Autophagy Defines the Fate of Cancer Stem Cells." Antioxidants & Redox Signaling 28(11): 1066-1079.
843	Long, S. Y., et al. (2021). "Heat Shock Protein Beta 1 is a Prognostic Biomarker and Correlated with Immune Infiltrates in Hepatocellular Carcinoma." International Journal of General Medicine 14: 5483-5492.
844	Lopes, N. M. D., et al. (2020). "Patterns of cell death induced by metformin in human MCF-7 breast cancer cells." Pathology Research and Practice 216(11): 10.
845	Lopes-Coelho, F., et al. (2021). "The Activation of Endothelial Cells Relies on a Ferroptosis-Like Mechanism: Novel Perspectives in Management of Angiogenesis and Cancer Therapy." Frontiers in Oncology 11: 16.
846	Lopez-Janeiro, A., et al. (2021). "Proteomic Analysis of Low-Grade, Early-Stage Endometrial Carcinoma Reveals New Dysregulated Pathways Associated with Cell Death and Cell Signaling." Cancers 13(4): 16.
847	Lorenzato, A., et al. (2020). "Vitamin C Restricts the Emergence of Acquired Resistance to EGFR-Targeted Therapies in Colorectal Cancer." Cancers 12(3): 22.
848	Lorincz, T., et al. (2019). "The Interrelationship of Pharmacologic Ascorbate Induced Cell Death and Ferroptosis." Pathology & Oncology Research 25(2): 669-679.
849	Lorincz, T., et al. (2015). "Ferroptosis is Involved in Acetaminophen Induced Cell Death." Pathology & Oncology Research 21(4): 1115-1121.
850	Lorincz, T. and A. Szarka (2018). "In silico Analysis on the Possible Role of Mitochondria in Ferroptosis." Periodica Polytechnica-Chemical Engineering 62(4): 370-378.
851	Lou, J. S., et al. (2021). "Ginkgetin derived from Ginkgo biloba leaves enhances the therapeutic effect of cisplatin via ferroptosis-mediated disruption of the Nrf2/HO-1 axis in EGFR wild-type non-small-cell lung cancer." Phytomedicine 80: 12.
852	Lou, J. Y., et al. (2021). "Caspase-Independent Regulated Necrosis Pathways as Potential Targets in Cancer Management." Frontiers in Oncology 10: 22.
853	Lou, S. Y., et al. (2021). "Inhibitory effect of hydnocarpin D on T-cell acute lymphoblastic leukemia via induction of autophagy-dependent ferroptosis." Experimental Biology and Medicine 246(13): 1541-1553.
854	Louandre, C., et al. (2013). "Iron-dependent cell death of hepatocellular carcinoma cells exposed to sorafenib." International Journal of Cancer 133(7): 1732-1742.
855	Louandre, C., et al. (2015). "The retinoblastoma (Rb) protein regulates ferroptosis induced by sorafenib in human hepatocellular carcinoma cells." Cancer Letters 356(2): 971-977.
856	Lu, B., et al. (2019). "Identification of PRDX6 as a regulator of ferroptosis." Acta Pharmacologica Sinica 40(10): 1334-1342.
857	Lu, B., et al. (2018). "The Role of Ferroptosis in Cancer Development and Treatment Response." Frontiers in Pharmacology 8: 8.
858	Lu, D., et al. (2020). "ACADSB regulates ferroptosis and affects the migration, invasion, and proliferation of colorectal cancer cells." Cell Biology International 44(11): 2334-2343.
859	Lu, J., et al. (2021). "Toward improved human health: Nrf2 plays a critical role in regulating ferroptosis." Food & Function 12(20): 9583-9606.
860	Lu, L., et al. (2021). "Identification of a Ferroptosis-Related LncRNA Signature as a Novel Prognosis Model for Lung Adenocarcinoma." Frontiers in Oncology 11: 11.
861	Lu, R. Q., et al. (2021). "A Shortage of FTH Inducesreactive oxygen speciesand Sensitizes RAS-Proficient Neuroblastoma N2A Cells to Ferroptosis." International Journal of Molecular Sciences 22(16): 18.
862	Lu, S., et al. (2021). "ATF3 contributes to brucine-triggered glioma cell ferroptosis via promotion of hydrogen peroxide and iron." Acta Pharmacologica Sinica 42(10): 1690-1702.
863	Lu, T., et al. (2021). "Systematic profiling of ferroptosis gene signatures predicts prognostic factors in esophageal squamous cell carcinoma." Molecular Therapy-Oncolytics 21: 134-143.
864	Lu, W., et al. (2021). "A Ferroptosis-Related Gene Signature for Predicting the Prognosis and Drug Sensitivity of Head and Neck Squamous Cell Carcinoma." Frontiers in Genetics 12: 17.
865	Lu, X., et al. (2021). "MiR-27a-3p Promotes Non-Small Cell Lung Cancer Through SLC7A11-Mediated-Ferroptosis." Frontiers in Oncology 11: 10.
866	Lu, Y. Q., et al. (2021). "KLF2 inhibits cancer cell migration and invasion by regulating ferroptosis through glutathione peroxidase 4 in clear cell renal cell carcinoma." Cancer Letters 522: 1-13.
867	Lu, Y. X., et al. (2021). "MYCN mediates TFRC-dependent ferroptosis and reveals vulnerabilities in neuroblastoma." Cell Death & Disease 12(6): 14.
868	Lu, Z. Y., et al. (2018). "Isoalantolactone induces apoptosis through reactive oxygen species-dependent upregulation of death receptor 5 in human esophageal cancer cells." Toxicology and Applied Pharmacology 352: 46-58.
869	Luan, J. C., et al. (2021). "A novel signature constructed by ferroptosis-associated genes (FAGs) for the prediction of prognosis in bladder urothelial carcinoma (BLCA) and associated with immune infiltration." Cancer Cell International 21(1): 17.
870	Luan, P. X., et al. (2021). "Cadmium exposure promotes activation of cerebrum and cerebellum ferroptosis and necrosis in swine." Ecotoxicology and Environmental Safety 224: 10.
871	Luis, G., et al. (2021). "Tumor resistance to ferroptosis driven by Stearoyl-CoA Desaturase-1 (SCD1) in cancer cells and Fatty Acid Biding Protein-4 (FABP4) in tumor microenvironment promote tumor recurrence." Redox Biology 43: 17.
872	Luo, E. F., et al. (2021). "Role of ferroptosis in the process of diabetes-induced endothelial dysfunction." World Journal of Diabetes 12(2): 124-137.
873	Luo, H. and C. Ma (2021). "A Novel Ferroptosis-Associated Gene Signature to Predict Prognosis in Patients with Uveal Melanoma." Diagnostics 11(2): 25.
874	Luo, H., et al. (2019). "The lncRNA H19/miR-675 axis regulates myocardial ischemic and reperfusion injury by targeting PPAR alpha." Molecular Immunology 105: 46-54.
875	Luo, L. F., et al. (2021). "Ferroptosis in hepatic ischemia-reperfusion injury: Regulatory mechanisms and new methods for therapy." Molecular Medicine Reports 23(3): 12.
876	Luo, L. X., et al. (2021). "Targeting ferroptosis-based cancer therapy using nanomaterials: and." Theranostics 11(20): 9937-9952.
877	Luo, L. X., et al. (2021). "Targeting ferroptosis for cancer therapy: iron metabolism and anticancer immunity." American Journal of Cancer Research 11(11): 5508-5525.
878	Luo, M. Y., et al. (2018). "miR-137 regulates ferroptosis by targeting glutamine transporter SLC1A5 in melanoma." Cell Death and Differentiation 25(8): 1457-1472.
879	Luo, T., et al. (2020). "Effects of Two Kinds of Iron Nanoparticles as Reactive Oxygen Species Inducer and Scavenger on the Transcriptomic Profiles of Two Human Leukemia Cells with Different Stemness." Nanomaterials 10(10): 20.
880	Luo, W. J., et al. (2021). "LncRNA RP11-89 facilitates tumorigenesis and ferroptosis resistance through PROM2-activated iron export by sponging miR-129-5p in bladder cancer." Cell Death & Disease 12(11): 11.
881	Luo, X., et al. (2021). "Oxygenated phosphatidylethanolamine navigates phagocytosis of ferroptotic cells by interacting with TLR2." Cell Death and Differentiation 28(6): 1971-1989.
882	Luo, Y., et al. (2021). "Bavachin Induces Ferroptosis through the STAT3/P53/SLC7A11 Axis in Osteosarcoma Cells." Oxidative Medicine and Cellular Longevity 2021: 14.
883	Luo, Y., et al. (2021). "pH-Sensitive Polymeric Vesicles for GOx/BSO Delivery and Synergetic Starvation-Ferroptosis Therapy of Tumor." Biomacromolecules 22(10): 4383-4394.
884	Luo, Y. F., et al. (2021). "Nanomedicine promotes ferroptosis to inhibit tumour proliferation in vivo." Redox Biology 42: 12.
885	Luo, Y. J., et al. (2021). "Regulation of ferroptosis by non-coding RNAs in the development and treatment of cancer." Oncology Reports 45(1): 29-48.
886	Luo, Y. P., et al. (2019). "Artemisinin-Based Smart Nanomedicines with Self-Supply of Ferrous Ion to Enhance Oxidative Stress for Specific and Efficient Cancer Treatment." Acs Applied Materials & Interfaces 11(33): 29490-29497.
887	Lv, H. H., et al. (2020). "beta-Phenethyl Isothiocyanate Induces Cell Death in Human Osteosarcoma through Altering Iron Metabolism, Disturbing the Redox Balance, and Activating the MAPK Signaling Pathway." Oxidative Medicine and Cellular Longevity 2020: 23.
888	Lv, H. H., et al. (2020). "PEITC triggers multiple forms of cell death by GSH-iron-ROS regulation in K7M2 murine osteosarcoma cells." Acta Pharmacologica Sinica 41(8): 1119-1132.
889	Lv, H. H., et al. (2019). "Unraveling the Potential Role of Glutathione in Multiple Forms of Cell Death in Cancer Therapy." Oxidative Medicine and Cellular Longevity 2019: 16.
890	Lv, Q., et al. (2020). "Abnormal Ferroptosis in Myelodysplastic Syndrome." Frontiers in Oncology 10: 12.
891	Lv, Z. T., et al. (2021). "Identifying a Ferroptosis-Related Gene Signature for Predicting Biochemical Recurrence of Prostate Cancer." Frontiers in Cell and Developmental Biology 9: 19.
892	Lyu, N., et al. (2021). "Ferroptosis is involved in the progression of hepatocellular carcinoma through the circ0097009/miR-1261/SLC7A11 axis." Annals of Translational Medicine 9(8): 11.
893	Ma, C., et al. (2021). "Prognostic and immune implications of a novel ferroptosis-related ten-gene signature in lung adenocarcinoma." Annals of Translational Medicine 9(13): 26.
894	Ma, D. L., et al. (2020). "Inhibition of Ferroptosis Attenuates Acute Kidney Injury in Rats with Severe Acute Pancreatitis." Digestive Diseases and Sciences 66(2): 483-492.
895	Ma, L. F., et al. (2021). "The m(6)A reader YTHDC2 inhibits lung adenocarcinoma tumorigenesis by suppressing SLC7A11-dependent antioxidant function." Redox Biology 38: 16.
896	Ma, L. F., et al. (2021). "Targeting SLC3A2 subunit of system X-C(-) is essential for m(6)A reader YTHDC2 to be an endogenous ferroptosis inducer in lung adenocarcinoma." Free Radical Biology and Medicine 168: 25-43.
897	Ma, L. L., et al. (2021). "Tumor suppressor miR-424-5p abrogates ferroptosis in ovarian cancer through targeting ACSL4." Neoplasma 68(1): 165-173.
898	Ma, Q. J., et al. (2021). "Silencing long non-coding RNA MEG8 inhibits the proliferation and induces the ferroptosis of hemangioma endothelial cells by regulating miR-497-5p/NOTCH2 axis." Biochemical and Biophysical Research Communications 556: 72-78.
899	Ma, R. Y., et al. (2021). "Antitumor effects of Andrographis via ferroptosis-associated genes in gastric cancer." Oncology Letters 22(1): 8.
900	Ma, S., et al. (2016). "Ferroptosis is induced following siramesine and lapatinib treatment of breast cancer cells." Cell Death & Disease 7: 11.
901	Ma, S. F., et al. (2021). "Recent Progress in Fluorescent Probes for the Detection of Ferrous Ion." Chinese Journal of Organic Chemistry 41(1): 229-240.
902	Ma, S. J., et al. (2021). "Analysis of Ferroptosis-Related Gene Expression and Prognostic Factors of Renal Clear Cell Carcinoma Based on TCGA Database." International Journal of General Medicine 14: 5969-5980.
903	Ma, S. M., et al. (2017). "Ferroptosis and autophagy induced cell death occur independently after siramesine and lapatinib treatment in breast cancer cells." Plos One 12(8): 14.
904	Ma, S. M., et al. (2021). "Iron-Dependent Autophagic Cell Death Induced by Radiation in MDA-MB-231 Breast Cancer Cells." Frontiers in Cell and Developmental Biology 9: 13.
905	Ma, W. J., et al. (2020). "Molecular Mechanisms of Cardiomyocyte Death in Drug-Induced Cardiotoxicity." Frontiers in Cell and Developmental Biology 8: 17.
906	Ma, W. Q., et al. (2021). "Metformin attenuates hyperlipidaemia-associated vascular calcification through anti-ferroptotic effects." Free Radical Biology and Medicine 165: 229-242.
907	Ma, X. Z., et al. (2021). "CD36-mediated ferroptosis dampens intratumoral CD8(+) T cell effector function and impairs their antitumor ability." Cell Metabolism 33(5): 1001-+.
908	Ma, Y. H., et al. (2020). "Energy metabolism as a regulator of ferroptosis." Cell Cycle 19(22): 2960-2962.
909	Ma, Z. H., et al. (2017). "SLC7A11, a component of cysteine/glutamate transporter, is a novel biomarker for the diagnosis and prognosis in laryngeal squamous cell carcinoma." Oncology Reports 38(5): 3019-3029.
910	Macias-Rodriguez, R. U., et al. (2020). "Reclassifying Hepatic Cell Death during Liver Damage: Ferroptosis-A Novel Form of Non-Apoptotic Cell Death?" International Journal of Molecular Sciences 21(5): 25.
911	Magri, J., et al. (2021). "Tumor-Associated Antigen xCT and Mutant-p53 as Molecular Targets for New Combinatorial Antitumor Strategies." Cells 10(1): 21.
912	Magtanong, L., et al. (2016). "Emerging roles for lipids in non-apoptotic cell death." Cell Death and Differentiation 23(7): 1099-1109.
913	Magtanong, L., et al. (2019). "Exogenous Monounsaturated Fatty Acids Promote a Ferroptosis-Resistant Cell State." Cell Chemical Biology 26(3): 420-+.
914	Maher, P., et al. (2020). "The Value of Herbarium Collections to the Discovery of Novel Treatments for Alzheimer's Disease, a Case Made With the Genus Eriodictyon." Frontiers in Pharmacology 11: 9.
915	Mai, T. T., et al. (2017). "Salinomycin kills cancer stem cells by sequestering iron in lysosomes." Nature Chemistry 9(10): 1025-1033.
916	Maiorino, M., et al. (2018). "glutathione peroxidase 4, Lipid Peroxidation, and Cell Death: Discoveries, Rediscoveries, and Open Issues." Antioxidants & Redox Signaling 29(1): 61-74.
917	Majernikova, N., et al. (2020). "CuATSM PET to diagnose age-related diseases: a systematic literature review." Clinical and Translational Imaging 8(6): 449-460.
918	Malcolm, J., et al. (2020). "Can gliomas provide insights into promoting synaptogenesis?" Molecular Psychiatry 25(9): 1920-1925.
919	Maldonado, R., et al. (2021). "beta-hydroxybutyrate does not alter the effects of glucose deprivation on breast cancer cells." Oncology Letters 21(1): 13.
920	Malfa, G. A., et al. (2019). "Betula etnensis Raf (Betulaceae) Extract Induced HO-1 Expression and Ferroptosis Cell Death in Human Colon Cancer Cells." International Journal of Molecular Sciences 20(11): 12.
921	Mancuso, R. I., et al. (2020). "Artemisinin-type drugs for the treatment of hematological malignancies." Cancer Chemotherapy and Pharmacology 87(1): 1-22.
922	Manescu, V., et al. (2021). "Magnetic Nanoparticles Used in Oncology." Materials 14(20): 37.
923	Manohar, A., et al. (2021). "Effects of Ni - substitution on structural, magnetic hyperthermia, photocatalytic and cytotoxicity study of MgFe2O4 nanoparticles." Journal of Alloys and Compounds 879: 17.
924	Mansur, A. A. P., et al. (2020). "Supramolecular magnetonanohybrids for multimodal targeted therapy of triple-negative breast cancer cells." Journal of Materials Chemistry B 8(32): 7166-7188.
925	Mao, C., et al. (2021). "DHODH-mediated ferroptosis defence is a targetable vulnerability in cancer." Nature 593(7860): 586-+.
926	Mao, C., et al. (2018). "A G3BP1-Interacting lncRNA Promotes Ferroptosis and Apoptosis in Cancer via Nuclear Sequestration of p53." Cancer Research 78(13): 3484-3496.
927	Mao, H. M., et al. (2020). "Ferroptosis as an emerging target in inflammatory diseases." Progress in Biophysics & Molecular Biology 155: 20-28.
928	Mao, L. H., et al. (2020). "The emerging role of ferroptosis in non-cancer liver diseases: hype or increasing hope?" Cell Death & Disease 11(7): 12.
929	Mao, S. H., et al. (2021). "Levobupivacaine Induces Ferroptosis by miR-489-3p/SLC7A11 Signaling in Gastric Cancer." Frontiers in Pharmacology 12: 11.
930	Mao, X. Y., et al. (2018). "Live or let die: Neuroprotective and anti-cancer effects of nutraceutical antioxidants." Pharmacology & Therapeutics 183: 137-151.
931	Marcus, R., et al. (2021). "Oncogenic KRAS Requires Complete Loss of BAP1 Function for Development of Murine Intrahepatic Cholangiocarcinoma." Cancers 13(22): 15.
932	Markowitsch, S. D., et al. (2020). "Artesunate Inhibits Growth of Sunitinib-Resistant Renal Cell Carcinoma Cells through Cell Cycle Arrest and Induction of Ferroptosis." Cancers 12(11): 24.
933	Martin-Sanchez, D., et al. (2018). "Cell death-based approaches in treatment of the urinary tract-associated diseases: a fight for survival in the killing fields." Cell Death & Disease 9: 14.
934	Martin-Sanchez, D., et al. (2017). "Deferasirox-induced iron depletion promotes BclxL downregulation and death of proximal tubular cells." Scientific Reports 7: 16.
935	Martin-Sanchez, D., et al. (2017). "Ferroptosis, but Not Necroptosis, Is Important in Nephrotoxic Folic Acid-Induced AKI." Journal of the American Society of Nephrology 28(1): 218-229.
936	Masaldan, S., et al. (2018). "Iron accumulation in senescent cells is coupled with impaired ferritinophagy and inhibition of ferroptosis." Redox Biology 14: 100-115.
937	Matsuo, T., et al. (2021). "Involvement of ferroptosis in human motor neuron cell death." Biochemical and Biophysical Research Communications 566: 24-29.
938	Matsuoka, Y., et al. (2020). "Method for Structural Determination of Lipid-Derived Radicals." Analytical Chemistry 92(10): 6993-7002.
939	Matsushita, M., et al. (2015). "T cell lipid peroxidation induces ferroptosis and prevents immunity to infection." Journal of Experimental Medicine 212(4): 555-568.
940	Mayr, L., et al. (2020). "Dietary lipids fuel glutathione peroxidase 4-restricted enteritis resembling Crohn's disease." Nature Communications 11(1): 15.
941	Mazhar, M., et al. (2021). "Implication of ferroptosis in aging." Cell Death Discovery 7(1): 9.
942	Mbaveng, A. T., et al. (2019). "Cytotoxicity of ungeremine towards multi-factorial drug resistant cancer cells and induction of apoptosis, ferroptosis, necroptosis and autophagy." Phytomedicine 60: 9.
943	Mbaveng, A. T., et al. (2020). "N-acetylglycoside of oleanolic acid (aridanin) displays promising cytotoxicity towards human and animal cancer cells, inducing apoptotic, ferroptotic and necroptotic cell death." Phytomedicine 76: 11.
944	Mbaveng, A. T., et al. (2020). "8,8-bis-(Dihydroconiferyl)-diferulate displayed impressive cytotoxicity towards a panel of human and animal cancer cells." Phytomedicine 70: 10.
945	Mbaveng, A. T., et al. (2018). "Cytotoxicity of epunctanone and four other phytochemicals isolated from the medicinal plants Garcinia epunctata and Ptycholobium contortum towards multi-factorial drug resistant cancer cells." Phytomedicine 48: 112-119.
946	Mbaveng, A. T., et al. (2018). "A naturally occuring triterpene saponin ardisiacrispin B displayed cytotoxic effects in multi-factorial drug resistant cancer cells via ferroptotic and apoptotic cell death." Phytomedicine 43: 78-85.
947	Mbaveng, A. T., et al. (2021). "The alkaloid, soyauxinium chloride, displays remarkable cytotoxic effects towards a panel of cancer cells, inducing apoptosis, ferroptosis and necroptosis." Chemico-Biological Interactions 333: 9.
948	McGrath, E. P., et al. (2021). "Death sentence: The tale of a fallen endoplasmic reticulum." Biochimica Et Biophysica Acta-Molecular Cell Research 1868(6): 8.
949	Meier, J. K., et al. (2021). "Iron-Bound Lipocalin-2 Protects Renal Cell Carcinoma from Ferroptosis." Metabolites 11(5): 21.
950	Meira, W., et al. (2021). "A Cystine-Cysteine Intercellular Shuttle Prevents Ferroptosis in xCT(KO) Pancreatic Ductal Adenocarcinoma Cells." Cancers 13(6): 20.
951	Mello, S. S. and L. D. Attardi (2018). "Deciphering p53 signaling in tumor suppression." Current Opinion in Cell Biology 51: 65-72.
952	Meng, C. J., et al. (2021). "The deubiquitinase USP11 regulates cell proliferation and ferroptotic cell death via stabilization of NRF2 USP11 deubiquitinates and stabilizes NRF2." Oncogene 40(9): 1706-1720.
953	Meng, X., et al. (2019). "Triggered All-Active Metal Organic Framework: Ferroptosis Machinery Contributes to the Apoptotic Photodynamic Antitumor Therapy." Nano Letters 19(11): 7866-7876.
954	Meng, X. B., et al. (2021). "Recent Advances of WEE1 Inhibitors and Statins in Cancers With p53 Mutations." Frontiers in Medicine 8: 10.
955	Meng, X. Q., et al. (2021). "High-Performance Self-Cascade Pyrite Nanozymes for Apoptosis-Ferroptosis Synergistic Tumor Therapy." Acs Nano 15(3): 5735-5751.
956	Meng, Y. F., et al. (2020). "FePt Nanoparticles Embedded in Metal-Organic Framework Nanoparticles for Tumor Imaging and Eradication." Acs Applied Nano Materials 3(5): 4494-4503.
957	Meng, Y. F., et al. (2020). "Core-shell FePt-cube@covalent organic polymer nanocomposites: a multifunctional nanocatalytic agent for primary and metastatic tumor treatment." Journal of Materials Chemistry B 8(48): 11021-11032.
958	Michalke, B., et al. (2019). "Iron Redox Speciation Analysis Using Capillary Electrophoresis Coupled to Inductively Coupled Plasma Mass Spectrometry (CE-ICP-MS)." Frontiers in Chemistry 7: 9.
959	Michalke, B., et al. (2020). "Setup of Capillary Electrophoresis-Inductively Coupled Plasma Mass Spectrometry (CE-ICP-MS) for Quantification of Iron Redox Species (Fe(II), Fe(III))." Jove-Journal of Visualized Experiments(159): 8.
960	Miess, H., et al. (2018). "The glutathione redox system is essential to prevent ferroptosis caused by impaired lipid metabolism in clear cell renal cell carcinoma." Oncogene 37(40): 5435-5450.
961	Mikulska-Ruminska, K., et al. (2021). "NO center dot Represses the Oxygenation of Arachidonoyl PE by 15LOX/PEBP1: Mechanism and Role in Ferroptosis." International Journal of Molecular Sciences 22(10): 19.
962	Mintz, J., et al. (2020). "Iron Therapeutics in Women's Health: Past, Present, and Future." Pharmaceuticals 13(12): 22.
963	Mishima, E., et al. (2020). "Drugs Repurposed as Antiferroptosis Agents Suppress Organ Damage, Including AKI, by Functioning as Lipid Peroxyl Radical Scavengers." Journal of the American Society of Nephrology 31(2): 280-296.
964	Mittler, R., et al. (2018). "NEET Proteins: A New Link Between Iron Metabolism, Reactive Oxygen Species, and Cancer." Antioxidants & Redox Signaling 30(8): 1083-1095.
965	Miyamoto, K., et al. (2020). "xCT Inhibition Increases Sensitivity to Vorinostat in a ROS-Dependent Manner." Cancers 12(4): 14.
966	Moerke, C., et al. (2019). "Combined Knockout of RIPK3 and MLKL Reveals Unexpected Outcome in Tissue Injury and Inflammation." Frontiers in Cell and Developmental Biology 7: 6.
967	Mohammed, J. N., et al. (2020). "Cell death through the ages: The ICDS 25th Anniversary Meeting." Febs Journal 287(11): 2201-2211.
968	Mohseni, G., et al. (2021). "The Function of cGAS-STING Pathway in Treatment of Pancreatic Cancer." Frontiers in Immunology 12: 10.
969	Monteleone, L., et al. (2021). "PKC alpha Inhibition as a Strategy to Sensitize Neuroblastoma Stem Cells to Etoposide by Stimulating Ferroptosis." Antioxidants 10(5): 22.
970	Moon, D., et al. (2019). "Yeast extract inhibits the proliferation of renal cell carcinoma cells via regulation of iron metabolism." Molecular Medicine Reports 20(4): 3933-3941.
971	Moosmayer, D., et al. (2021). "Crystal structures of the selenoprotein glutathione peroxidase 4 in its apo form and in complex with the covalently bound inhibitor ML162." Acta Crystallographica Section D-Structural Biology 77: 237-248.
972	Morales, M. and X. Xue (2021). "Targeting iron metabolism in cancer therapy." Theranostics 11(17): 8412-8429.
973	Moreno-Gonzalez, G., et al. (2016). "Necroptosis: A Novel Cell Death Modality and Its Potential Relevance for Critical Care Medicine." American Journal of Respiratory and Critical Care Medicine 194(4): 415-428.
974	Mori, S., et al. (2020). "Anti-Stem Cell Property of Pterostilbene in Gastrointestinal Cancer Cells." International Journal of Molecular Sciences 21(24): 13.
975	Mou, Y. H., et al. (2019). "Ferroptosis, a new form of cell death: opportunities and challenges in cancer." Journal of Hematology & Oncology 12: 16.
976	Mou, Y. H., et al. (2021). "Low expression of ferritinophagy-related NCOA4 gene in relation to unfavorable outcome and defective immune cells infiltration in clear cell renal carcinoma." Bmc Cancer 21(1): 12.
977	Mou, Y. H., et al. (2020). "The Landscape of Iron Metabolism-Related and Methylated Genes in the Prognosis Prediction of Clear Cell Renal Cell Carcinoma." Frontiers in Oncology 10: 13.
978	Moujalled, D., et al. (2021). "Molecular mechanisms of cell death in neurological diseases." Cell Death and Differentiation 28(7): 2029-2044.
979	Mu, M., et al. (2020). "Engineering a pH/Glutathione-Responsive Tea Polyphenol Nanodevice as an Apoptosis/Ferroptosis-Inducing Agent." Acs Applied Bio Materials 3(7): 4128-4138.
980	Muller, T., et al. (2017). "Necroptosis and ferroptosis are alternative cell death pathways that operate in acute kidney failure." Cellular and Molecular Life Sciences 74(19): 3631-3645.
981	Murao, A., et al. (2021). "Release mechanisms of major DAMPs." Apoptosis 26(3-4): 152-162.
982	Muri, J., et al. (2019). "B1 and Marginal Zone B Cells but Not Follicular B2 Cells Require glutathione peroxidase 4 to Prevent Lipid Peroxidation and Ferroptosis." Cell Reports 29(9): 2731-+.
983	Murnyak, B. and L. E. Huang (2021). "Association of TP53 Alteration with Tissue Specificity and Patient Outcome of IDH1-Mutant Glioma." Cells 10(8): 12.
984	Muto, Y., et al. (2019). "Disruption of FBXL5-mediated cellular iron homeostasis promotes liver carcinogenesis." Journal of Experimental Medicine 216(4): 950-965.
985	Nagakannan, P., et al. (2021). "Cathepsin B is an executioner of ferroptosis." Biochimica Et Biophysica Acta-Molecular Cell Research 1868(3): 21.
986	Nagashima, R., et al. (2019). "Nrf2 Suppresses Allergic Lung Inflammation by Attenuating the Type 2 Innate Lymphoid Cell Response." Journal of Immunology 202(5): 1331-1339.
987	Nagpal, A., et al. (2019). "Neoadjuvant neratinib promotes ferroptosis and inhibits brain metastasis in a novel syngeneic model of spontaneous HER2(+ve) breast cancer metastasis." Breast Cancer Research 21(1): 19.
988	Nakamura, T., et al. (2019). "Iron homeostasis and iron-regulatedreactive oxygen speciesin cell death, senescence and human diseases." Biochimica Et Biophysica Acta-General Subjects 1863(9): 1398-1409.
989	Nakamura, T., et al. (2021). "The mitochondrial Ca2+ uptake regulator, MICU1, is involved in cold stress-induced ferroptosis." Embo Reports 22(5): 15.
990	Nassar, Z. D., et al. (2020). "Human DECR1 is an androgen-repressed survival factor that regulates PUFA oxidation to Protect prostate tumor cells from ferroptosis." Elife 9: 34.
991	NaveenKumar, S. K., et al. (2019). "Hemin-induced platelet activation and ferroptosis is mediated through ROS-driven proteasomal activity and inflammasome activation: Protection by Melatonin." Biochimica Et Biophysica Acta-Molecular Basis of Disease 1865(9): 2303-2316.
992	Ndiaye, H., et al. (2020). "Immunohistochemical staining reveals differential expression of ACSL3 and ACSL4 in hepatocellular carcinoma and hepatic gastrointestinal metastases." Bioscience Reports 40: 16.
993	Nechushtai, R., et al. (2020). "The balancing act of NEET proteins: Iron, ROS, calcium and metabolism." Biochimica Et Biophysica Acta-Molecular Cell Research 1867(11): 17.
994	Nehring, H., et al. (2020). "Emerging aspects in the regulation of ferroptosis." Biochemical Society Transactions 48(5): 2253-2259.
995	Neitemeier, S., et al. (2017). "BID links ferroptosis to mitochondrial cell death pathways." Redox Biology 12: 558-570.
996	Nemade, H., et al. (2018). "Cell death mechanisms of the anti-cancer drug etoposide on human cardiomyocytes isolated from pluripotent stem cells." Archives of Toxicology 92(4): 1507-1524.
997	Nguyen, T. H. P., et al. (2020). "Functional role of ferroptosis on cancers, activation and deactivation by various therapeutic candidates-an update." Chemico-Biological Interactions 317: 7.
998	Ni, H. W., et al. (2021). "MiR-375 reduces the stemness of gastric cancer cells through triggering ferroptosis." Stem Cell Research & Therapy 12(1): 17.
999	Ni, J. W., et al. (2021). "Inhibition of glutathione peroxidase 4 or mTOR overcomes resistance to Lapatinib via promoting ferroptosis in NSCLC cells." Biochemical and Biophysical Research Communications 567: 154-160.
1000	Nie, J. H., et al. (2018). "Role of ferroptosis in hepatocellular carcinoma." Journal of Cancer Research and Clinical Oncology 144(12): 2329-2337.
1001	Nie, J. H., et al. (2021). "A Novel Ferroptosis Related Gene Signature for Prognosis Prediction in Patients With Colon Cancer." Frontiers in Oncology 11: 12.
1002	Nie, Y., et al. (2021). "A Novel Nine-lncRNA Risk Signature Correlates With Immunotherapy in Hepatocellular Carcinoma." Frontiers in Oncology 11: 13.
1003	Nie, Z. Y., et al. (2021). "Regulated Cell Death in Urinary Malignancies." Frontiers in Cell and Developmental Biology 9: 16.
1004	Nieto, C., et al. (2021). "Antineoplastic behavior of polydopamine nanoparticles prepared in different water/alcohol media." Colloids and Surfaces B-Biointerfaces 199: 9.
1005	Nieto, C., et al. (2021). "Tailored-Made Polydopamine Nanoparticles to Induce Ferroptosis in Breast Cancer Cells in Combination with Chemotherapy." International Journal of Molecular Sciences 22(6): 16.
1006	Nieto, C., et al. (2019). "Size Matters in the Cytotoxicity of Polydopamine Nanoparticles in Different Types of Tumors." Cancers 11(11): 15.
1007	Nikolova, B., et al. (2020). "Redox-related Molecular Mechanism of Sensitizing Colon Cancer Cells to Camptothecin Analog SN38." Anticancer Research 40(9): 5159-5170.
1008	Nishizawa, H., et al. (2021). "Lipid peroxidation and the subsequent cell death transmitting from ferroptotic cells to neighboring cells." Cell Death & Disease 12(4): 14.
1009	Nishizawa, H., et al. (2020). "Ferroptosis is controlled by the coordinated transcriptional regulation of glutathione and labile iron metabolism by the transcription factor BACH1." Journal of Biological Chemistry 295(1): 69-82.
1010	Nishizawa, S., et al. (2018). "Low tumor glutathione level as a sensitivity marker for glutamate-cysteine ligase inhibitors." Oncology Letters 15(6): 8735-8743.
1011	Niu, B. Y., et al. (2021). "Application of glutathione depletion in cancer therapy: Enhanced ROS-based therapy, ferroptosis, and chemotherapy." Biomaterials 277: 24.
1012	Niu, Y., et al. (2019). "Physcion 8-O-beta-glucopyranoside induced ferroptosis via regulating miR-103a-3p/GLS2 axis in gastric cancer." Life Sciences 237: 10.
1013	Nong, X. L., et al. (2019). "Effect of artesunate and relation with TGF-beta 1 and SMAD3 signaling on experimental hypertrophic scar model in rabbit ear." Archives of Dermatological Research 311(10): 761-772.
1014	Novera, W., et al. (2020). "Cysteine Deprivation Targets Ovarian Clear Cell Carcinoma Via Oxidative Stress and Iron-Sulfur Cluster Biogenesis Deficit." Antioxidants & Redox Signaling 33(17): 1191-1208.
1015	Ocampo, Y., et al. (2020). "Transcriptome Changes in Colorectal Cancer Cells upon Treatment with Avicequinone B." Advanced Pharmaceutical Bulletin 10(4): 638-647.
1016	Ogor, P., et al. (2021). "VCP relocalization limits mitochondrial activity, GSH depletion and ferroptosis during starvation in PC3 prostate cancer cells." Genes to Cells 26(8): 570-582.
1017	Oh, B. M., et al. (2019). "Erastin Inhibits Septic Shock and Inflammatory Gene Expression via Suppression of the NF-kappa B Pathway." Journal of Clinical Medicine 8(12): 13.
1018	Okazaki, Y. and S. Toyokuni (2020). "Induction of cancer cell-specific ferroptosis by non-thermal plasma exposure." Japanese Journal of Applied Physics 59(11): 4.
1019	Oliveira, T., et al. (2021). "HDAC inhibition induces EMT and alterations in cellular iron homeostasis to augment ferroptosis sensitivity in SW13 cells." Redox Biology 47: 9.
1020	Ooi, A. (2020). "Advances in hereditary leiomyomatosis and renal cell carcinoma (HLRCC) research." Seminars in Cancer Biology 61: 158-166.
1021	Ooko, E., et al. (2015). "Artemisinin derivatives induce iron-dependent cell death (ferroptosis) in tumor cells." Phytomedicine 22(11): 1045-1054.
1022	Otasevic, V., et al. (2021). "Ferroptosis in Different Pathological Contexts Seen through the Eyes of Mitochondria." Oxidative Medicine and Cellular Longevity 2021: 16.
1023	Otsuki, Y., et al. (2020). "Vasodilator oxyfedrine inhibits aldehyde metabolism and thereby sensitizes cancer cells to xCT-targeted therapy." Cancer Science 111(1): 127-136.
1024	Otto-Slusarczyk, D., et al. (2021). "The Real Cytotoxic Effect of Artemisinins on Colon Cancer Cells in a Physiological Cell Culture Setting How Composition of the Culture Medium Biases Experimental Findings." Pharmaceuticals 14(10): 15.
1025	Ou, C. J., et al. (2021). "Biodegradable Charge-Transfer Complexes for Glutathione Depletion Induced Ferroptosis and NIR-II Photoacoustic Imaging Guided Cancer Photothermal Therapy." Angewandte Chemie-International Edition 60(15): 8157-8163.
1026	Ou, W. J., et al. (2017). "Low-density lipoprotein docosahexaenoic acid nanoparticles induce ferroptotic cell death in hepatocellular carcinoma." Free Radical Biology and Medicine 112: 597-607.
1027	Ou, Y., et al. (2016). "Activation of SAT1 engages polyamine metabolism with p53-mediated ferroptotic responses." Proceedings of the National Academy of Sciences of the United States of America 113(44): E6806-E6812.
1028	Ou, Z. H., et al. (2020). "Cigarette smoking is associated with high level of ferroptosis in seminal plasma and affects semen quality." Reproductive Biology and Endocrinology 18(1): 8.
1029	Ousingsawat, J., et al. (2019). "TMEM16F/Anoctamin 6 in Ferroptotic Cell Death." Cancers 11(5): 15.
1030	Owada, S., et al. (2021). "Evaluation of Erastin as a Therapeutic Agent Under Hypoxic Conditions in Pancreatic Cancer Cells." Anticancer Research 41(12): 6051-6059.
1031	Palmer, L. D., et al. (2019). "Zinc intoxication induces ferroptosis in A549 human lung cells." Metallomics 11(5): 982-993.
1032	Pan, H., et al. (2017). "Gambogic acid inhibits thioredoxin activity and induces ROS-mediated cell death in castration-resistant prostate cancer." Oncotarget 8(44): 77181-77194.
1033	Pan, J. H., et al. (2021). "Construction on of a Ferroptosis-Related lncRNA-Based Model to Improve the Prognostic Evaluation of Gastric Cancer Patients Based on Bioinformatics." Frontiers in Genetics 12: 11.
1034	Pan, X., et al. (2021). "Zinc oxide nanosphere for hydrogen sulfide scavenging and ferroptosis of colorectal cancer." Journal of Nanobiotechnology 19(1): 17.
1035	Pan, X. F., et al. (2019). "Erastin decreases radioresistance of NSCLC cells partially by inducing glutathione peroxidase 4-mediated ferroptosis." Oncology Letters 17(3): 3001-3008.
1036	Panatta, E., et al. (2021). "Understanding p53 tumour suppressor network." Biology Direct 16(1): 7.
1037	Pang, L. Z., et al. (2021). "Delta-5-desaturase: A novel therapeutic target for cancer management." Translational Oncology 14(11): 11.
1038	Park, E. J., et al. (2019). "Whole cigarette smoke condensates induce ferroptosis in human bronchial epithelial cells." Toxicology Letters 303: 55-66.
1039	Park, J. A., et al. (2021). "Modulating tumor infiltrating myeloid cells to enhance bispecific antibody-driven T cell infiltration and anti-tumor response." Journal of Hematology & Oncology 14(1): 20.
1040	Park, J. M., et al. (2021). "A case-control study in Chinaese cohort and meta-analysis of serum ferritin in pancreatic cancer." Scientific Reports 11(1): 12.
1041	Park, S., et al. (2018). "Bromelain effectively suppresses Kras-mutant colorectal cancer by stimulating ferroptosis." Animal Cells and Systems 22(5): 334-340.
1042	Park, T. J., et al. (2019). "Quantitative proteomic analyses reveal that glutathione peroxidase 4 downregulation during myocardial infarction contributes to ferroptosis in cardiomyocytes." Cell Death & Disease 10: 15.
1043	Patel, D. and S. N. Witt (2017). "Ethanolamine and Phosphatidylethanolamine: Partners in Health and Disease." Oxidative Medicine and Cellular Longevity 2017: 1-18.
1044	Patrakeeva, V. P. and E. V. Kontievskaya (2021). "THE FUNCTIONAL ROLE OF TRANSFERRIN RECEPTOR - TfR1." Yakut Medical Journal(3): 90-93.
1045	Pearson, A. N., et al. (2021). "Contribution of Lipid Oxidation and Ferroptosis to Radiotherapy Efficacy." International Journal of Molecular Sciences 22(22): 9.
1046	Pedrera, L., et al. (2020). "Ferroptotic pores induce Ca2+ fluxes and ESCRT-III activation to modulate cell death kinetics." Cell Death and Differentiation 28(5): 1644-1657.
1047	Peng, J. Q., et al. (2021). "Targeted Lipid Nanoparticles Encapsulating Dihydroartemisinin and Chloroquine Phosphate for Suppressing the Proliferation and Liver Metastasis of Colorectal Cancer." Frontiers in Pharmacology 12: 17.
1048	Peng, Y., et al. (2021). "A ferroptosis-associated gene signature for the prediction of prognosis and therapeutic response in luminal-type breast carcinoma." Scientific Reports 11(1): 17.
1049	Pentimalli, F., et al. (2019). "Cell death pathologies: targeting death pathways and the immune system for cancer therapy." Genes and Immunity 20(7): 539-554.
1050	Perez, M. A., et al. (2020). "Dietary Lipids Induce Ferroptosis in Caenorhabditis elegans and Human Cancer Cells." Developmental Cell 54(4): 447-+.
1051	Pfeifhofer-Obermair, C., et al. (2018). "Iron in the Tumor Microenvironment-Connecting the Dots." Frontiers in Oncology 8: 24.
1052	Pitolli, C., et al. (2019). "p53-Mediated Tumor Suppression: DNA-Damage Response and Alternative Mechanisms." Cancers 11(12): 14.
1053	Plascencia-Villa, G. and G. Perry (2020). "Preventive and Therapeutic Strategies in Alzheimer's Disease: Focus on Oxidative Stress, Redox Metals, and Ferroptosis." Antioxidants & Redox Signaling 34(8): 591-610.
1054	Plays, M., et al. (2021). "Chemistry and biology of ferritin." Metallomics 13(5): 18.
1055	Ploetz, E., et al. (2020). "Metal-Organic Framework Nanoparticles Induce Pyroptosis in Cells Controlled by the Extracellular pH." Advanced Materials 32(19): 8.
1056	Poloznikov, A. A., et al. (2021). "HIF Prolyl Hydroxylase Inhibitors for COVID-19 Treatment: Pros and Cons." Frontiers in Pharmacology 11: 11.
1057	Poloznikov, A. A., et al. (2016). "Antioxidant and antihypoxic properties of neuroprotective drugs." Russian Chemical Bulletin 65(12): 2970-2977.
1058	Porter, N. A., et al. (2020). "Reactive Sterol Electrophiles: Mechanisms of Formation and Reactions with Proteins and Amino Acid Nucleophiles." Chemistry-Switzerland 2(2): 390-417.
1059	Poursaitidis, I., et al. (2017). "Oncogene-Selective Sensitivity to Synchronous Cell Death following Modulation of the Amino Acid Nutrient Cystine." Cell Reports 18(11): 2547-2556.
1060	Pramil, E., et al. (2019). "Targeting chronic lymphocytic leukemia with N-methylated thrombospondin-1-derived peptides overcomes drug resistance." Blood Advances 3(20): 2920-2933.
1061	Proneth, B. and M. Conrad (2019). "Ferroptosis and necroinflammation, a yet poorly explored link." Cell Death and Differentiation 26(1): 14-24.
1062	Puentes-Pardo, J. D., et al. (2020). "Heme Oxygenase-1 in Gastrointestinal Tract Health and Disease." Antioxidants 9(12): 30.
1063	Qi, A., et al. (2021). "Intravesical Mucoadhesive Hydrogel Induces Chemoresistant Bladder Cancer Ferroptosis through Delivering Iron Oxide Nanoparticles in a Three-Tier Strategy." Acs Applied Materials & Interfaces 13(44): 52374-52384.
1064	Qi, W. C., et al. (2019). "LncRNA GABPB1-AS1 and GABPB1 regulate oxidative stress during erastin-induced ferroptosis in HepG2 hepatocellular carcinoma cells." Scientific Reports 9: 12.
1065	Qi, X., et al. (2021). "A Ferroptosis-Related Gene Signature Identified as a Novel Prognostic Biomarker for Colon Cancer." Frontiers in Genetics 12: 14.
1066	Qi, X. C., et al. (2021). "The Uniqueness of Clear Cell Renal Cell Carcinoma: Summary of the Process and Abnormality of Glucose Metabolism and Lipid Metabolism in ccRCC." Frontiers in Oncology 11: 14.
1067	Qi, X. L., et al. (2021). "A novel ferroptosis-related gene signature for predicting outcomes in cervical cancer." Bioengineered 12(1): 1813-1825.
1068	Qian, X. Y., et al. (2021). "A new ferroptosis-related gene model for prognostic prediction of papillary thyroid carcinoma." Bioengineered 12(1): 2341-2351.
1069	Qiao, J. H., et al. (2020). "NR5A2 synergizes with NCOA3 to induce breast cancer resistance to BET inhibitor by upregulating NRF2 to attenuate ferroptosis." Biochemical and Biophysical Research Communications 530(2): 402-409.
1070	Qin, J. H., et al. (2021). "Supranutritional selenium suppresses ROS-induced generation of RANKL-expressing osteoclastogenic CD4(+) T cells and ameliorates rheumatoid arthritis." Clinical & Translational Immunology 10(9): 16.
1071	Qin, Z. H., et al. (2021). "Design and synthesis of isothiocyanate-containing hybrid androgen receptor (AR) antagonist to downregulate AR and induce ferroptosis in GSH-Deficient prostate cancer cells." Chemical Biology & Drug Design 97(5): 1059-1078.
1072	Qiu, C., et al. (2020). "Disulfiram, a Ferroptosis Inducer, Triggers Lysosomal Membrane Permeabilization by Up-Regulatingreactive oxygen speciesin Glioblastoma." Oncotargets and Therapy 13: 10631-10640.
1073	Qiu, C. J., et al. (2021). "Development and validation of a ferroptosis-related prognostic model in pancreatic cancer." Investigational New Drugs 39(6): 1507-1522.
1074	Qiu, S. Q., et al. (2017). "'Hints' in the killer protein gasdermin D: unveiling the secrets of gasdermins driving cell death." Cell Death and Differentiation 24(4): 588-596.
1075	Qiu, Y. H., et al. (2020). "Mitochondria autophagy: a potential target for cancer therapy." Journal of Drug Targeting 29(6): 576-591.
1076	Qiu, Y. M., et al. (2020). "The Application of Ferroptosis in Diseases." Pharmacological Research 159: 14.
1077	Qu, M. D., et al. (2021). "The Role of Ferroptosis in Acute Respiratory Distress Syndrome." Frontiers in Medicine 8: 8.
1078	Qu, X. F., et al. (2020). "Acyl-CoA synthetase long chain family member 4 plays detrimental role in early brain injury after subarachnoid hemorrhage in rats by inducing ferroptosis." Cns Neuroscience & Therapeutics 27(4): 449-463.
1079	Qu, Y., et al. (2021). "Upregulation of circ-ASPH contributes to glioma cell proliferation and aggressiveness by targeting the miR-599/AR/SOCS2-AS1 signaling pathway." Oncology Letters 21(5): 11.
1080	Quagliariello, V., et al. (2021). "The SGLT-2 inhibitor empagliflozin improves myocardial strain, reduces cardiac fibrosis and pro-inflammatory cytokines in non-diabetic mice treated with doxorubicin." Cardiovascular Diabetology 20(1): 20.
1081	Quan, J., et al. (2021). "ACSL family: The regulatory mechanisms and therapeutic implications in cancer." European Journal of Pharmacology 909: 8.
1082	Rabenau, M., et al. (2021). "Cimicifuga racemosa Extract Ze 450 Re-Balances Energy Metabolism and Promotes Longevity." Antioxidants 10(9): 22.
1083	Radif, Y., et al. (2018). "The endogenous subcellular localisations of the long chain fatty acid-activating enzymes ACSL3 and ACSL4 in sarcoma and breast cancer cells." Molecular and Cellular Biochemistry 448(1-2): 275-286.
1084	Rainey, N. E., et al. (2019). "Iron chelation by curcumin suppresses both curcumin-induced autophagy and cell death together with iron overload neoplastic transformation." Cell Death Discovery 5: 15.
1085	Ranjan, A. and T. Iwakuma (2016). "Non-Canonical Cell Death Induced by p53." International Journal of Molecular Sciences 17(12): 19.
1086	Ratan, R. R. (2020). "The Chemical Biology of Ferroptosis in the Central Nervous System." Cell Chemical Biology 27(5): 479-498.
1087	Razaghi, A., et al. (2018). "Negative regulators of cell death pathways in cancer: perspective on biomarkers and targeted therapies." Apoptosis 23(2): 93-112.
1088	Recalcati, S., et al. (2019). "Iron Metabolism in Liver Cancer Stem Cells." Frontiers in Oncology 9: 9.
1089	Recalcati, S., et al. (2019). "Dysregulation of iron metabolism in cancer stem cells." Free Radical Biology and Medicine 133: 216-220.
1090	Ren, J. J., et al. (2021). "Ultrasound (US)-activated redox dyshomeostasis therapy reinforced by immunogenic cell death (ICD) through a mitochondrial targeting liposomal nanosystem." Theranostics 11(19): 9470-9491.
1091	Ren, J. Y., et al. (2021). "Sesamin attenuates PM25-induced cardiovascular injury by inhibiting ferroptosis in rats." Food & Function 12(24): 12671-12682.
1092	Ren, M. G., et al. (2021). "A biotin-guided two-photon fluorescent probe for detection of hydrogen peroxide in cancer cells ferroptosis process." Talanta 234: 7.
1093	Ren, Q. H. and W. Q. Gao (2021). "Current status in the discovery of dual BET/HDAC inhibitors." Bioorganic & Medicinal Chemistry Letters 38: 9.
1094	Ren, X. X., et al. (2021). "Significance of TEAD Family in Diagnosis, Prognosis and Immune Response for Ovarian Serous Carcinoma." International Journal of General Medicine 14: 7133-7143.
1095	Ren, X. Y., et al. (2021). "Overcoming the compensatory elevation of NRF2 renders hepatocellular carcinoma cells more vulnerable to disulfiram/copper-induced ferroptosis." Redox Biology 46: 13.
1096	Ren, Z. Y., et al. (2021). "Ferroptosis-Related Genes in Lung Adenocarcinoma: Prognostic Signature and Immune, Drug Resistance, Mutation Analysis." Frontiers in Genetics 12: 18.
1097	Riccio, G., et al. (2021). "Bioactivity Screening of Antarctic Sponges Reveals Anticancer Activity and Potential Cell Death via Ferroptosis by Mycalols." Marine Drugs 19(8): 15.
1098	Richards, C. E., et al. (2018). "Diterpenoid natural compound C4 (Crassin) exerts cytostatic effects on triple-negative breast cancer cells via a pathway involving reactive oxygen species." Cellular Oncology 41(1): 35-46.
1099	Rieber, M., et al. (2020). "Nitroprusside induces melanoma ferroptosis with serum supplementation and prolongs survival under serum depletion or hypoxia." Biochemical and Biophysical Research Communications 525(3): 626-632.
1100	Riegman, M., et al. (2019). "Population Dynamics in Cell Death: Mechanisms of Propacation." Trends in Cancer 5(9): 558-568.
1101	Riegman, M., et al. (2020). "Ferroptosis occurs through an osmotic mechanism and propagates independently of cell rupture." Nature Cell Biology 22(9): 1042-+.
1102	Rink, J. S., et al. (2021). "Targeted reduction of cholesterol uptake in cholesterol-addicted lymphoma cells blocks turnover of oxidized lipids to cause ferroptosis." Journal of Biological Chemistry 296: 13.
1103	Rishi, G., et al. (2021). "Cancer: The role of iron and ferroptosis." International Journal of Biochemistry & Cell Biology 141: 5.
1104	Rizzollo, F., et al. (2021). "The lysosome as a master regulator of iron metabolism." Trends in Biochemical Sciences 46(12): 960-975.
1105	Rockfield, S., et al. (2018). "Links Between Iron and Lipids: Implications in Some Major Human Diseases." Pharmaceuticals 11(4): 14.
1106	Roh, H., et al. (2021). "Dual-Organ Transcriptomic Analysis of Rainbow Trout Infected With Ichthyophthirius multifiliis Through Co-Expression and Machine Learning." Frontiers in Immunology 12: 14.
1107	Roh, J. L., et al. (2017). "Nrf2 inhibition reverses the resistance of cisplatin-resistant head and neck cancer cells to artesunate-induced ferroptosis." Redox Biology 11: 254-262.
1108	Roh, J. L., et al. (2016). "Induction of ferroptotic cell death for overcoming cisplatin resistance of head and neck cancer." Cancer Letters 381(1): 96-103.
1109	Rong, Y. F., et al. (2020). "DIAPH3 promotes pancreatic cancer progression by activating selenoprotein TrxR1-mediated antioxidant effects." Journal of Cellular and Molecular Medicine 25(4): 2163-2175.
1110	Ruiz-de-Angulo, A., et al. (2020). "Chemically Programmed Vaccines: Iron Catalysis in Nanoparticles Enhances Combination Immunotherapy and Immunotherapy-Promoted Tumor Ferroptosis." Iscience 23(9): 42.
1111	Rykowski, S., et al. (2021). "Design, Synthesis, and Evaluation of Novel 3-Carboranyl-1,8-Naphthalimide Derivatives as Potential Anticancer Agents." International Journal of Molecular Sciences 22(5): 43.
1112	Saadat, Y. R., et al. (2021). "Prophylactic Role of Lactobacillus paracasei Exopolysaccharides on Colon Cancer Cells through Apoptosis Not Ferroptosis." Pharmaceutical Sciences 27(2): 251-261.
1113	Saadat, Y. R., et al. (2020). "Modulatory role of exopolysaccharides of Kluyveromyces marxianus and Pichia kudriavzevii as probiotic yeasts from dairy products in human colon cancer cells." Journal of Functional Foods 64: 9.
1114	Sacco, A., et al. (2021). "Iron Metabolism in the Tumor Microenvironment-Implications for Anti-Cancer Immune Response." Cells 10(2): 17.
1115	Sagasser, J., et al. (2019). "A New Approach in Cancer Treatment: Discovery of Chlorido N,N '-disalicylidene-1,2-phenylenediamine iron(III) Complexes as Ferroptosis Inducers." Journal of Medicinal Chemistry 62(17): 8053-8061.
1116	Saint-Germain, E., et al. (2017). "SOCS1 regulates senescence and ferroptosis by modulating the expression of p53 target genes." Aging-Us 9(10): 2134-+.
1117	Sakamoto, K., et al. (2017). "Discovery of glutathione peroxidase 4 inhibitory peptides from random peptide T7 phage display and subsequent structural analysis." Biochemical and Biophysical Research Communications 482(2): 195-201.
1118	Salnikow, K. (2021). "Role of iron in cancer." Seminars in Cancer Biology 76: 189-194.
1119	Sanchez, J. I., et al. (2021). "Lipidomic Profiles of Plasma Exosomes Identify Candidate Biomarkers for Early Detection of Hepatocellular Carcinoma in Patients with Cirrhosis." Cancer Prevention Research 14(10): 955-962.
1120	Sang, M. M., et al. (2019). "BHQ-Cyanine-Based "Off-On" Long-Circulating Assembly as a Ferroptosis Amplifier for Cancer Treatment: A Lipid-Peroxidation Burst Device." Acs Applied Materials & Interfaces 11(46): 42873-42884.
1121	Sang, M. M., et al. (2019). "Mitochondrial membrane anchored photosensitive nano-device for lipid hydroperoxides burst and inducing ferroptosis to surmount therapy-resistant cancer." Theranostics 9(21): 6209-6223.
1122	Sano, O., et al. (2017). "Using a biologically annotated library to analyze the anticancer mechanism of serine palmitoyl transferase (SPT) inhibitors." Febs Open Bio 7(4): 495-503.
1123	Sansone, C., et al. (2021). "Natural Compounds of Marine Origin as Inducers of Immunogenic Cell Death (ICD): Potential Role for Cancer Interception and Therapy." Cells 10(2): 17.
1124	Santana-Codina, N. and J. D. Mancias (2018). "The Role of NCOA4-Mediated Ferritinophagy in Health and Disease." Pharmaceuticals 11(4): 16.
1125	Santarpia, M., et al. (2020). "Non-Small-Cell Lung Cancer Signaling Pathways, Metabolism, and PD-1/PD-L1 Antibodies." Cancers 12(6): 39.
1126	Santofimia-Castano, P. and J. Iovanna (2021). "Combating pancreatic cancer chemoresistance by triggering multiple cell death pathways." Pancreatology 21(3): 522-529.
1127	Sarma, B., et al. (2020). "Artesunate Affects T Antigen Expression and Survival of Virus-Positive Merkel Cell Carcinoma." Cancers 12(4): 15.
1128	Sato, K., et al. (2019). "Non-thermal plasma specifically kills oral squamous cell carcinoma cells in a catalytic Fe(II)-dependent manner." Journal of Clinical Biochemistry and Nutrition 65(1): 8-15.
1129	Sato, M., et al. (2018). "The ferroptosis inducer erastin irreversibly inhibits system x(c)- and synergizes with cisplatin to increase cisplatin's cytotoxicity in cancer cells." Scientific Reports 8: 9.
1130	Sato, M., et al. (2020). "Loss of the cystine/glutamate antiporter in melanoma abrogates tumor metastasis and markedly increases survival rates of mice." International Journal of Cancer 147(11): 3224-3235.
1131	Sazonova, E. V., et al. (2021). "Platinum drugs and taxanes: can we overcome resistance?" Cell Death Discovery 7(1): 10.
1132	Schmeisser, J., et al. (2021). "Molecular Mechanism Involved in Carotenoid Metabolism in Post-Smolt Atlantic Salmon: Astaxanthin Metabolism During Flesh Pigmentation and Its Antioxidant Properties." Marine Biotechnology 23(4): 653-670.
1133	Schmitt, A., et al. (2021). "Dimethyl fumarate induces ferroptosis and impairs NF-kappa B/STAT3 signaling in DLBCL." Blood 138(10): 871-884.
1134	Schott, C., et al. (2015). "Oncogenic RAS mutants confer resistance of RMS13 rhabdomyosarcoma cells to oxidative stress-induced ferroptotic cell death." Frontiers in Oncology 5: 7.
1135	Sehm, T., et al. (2016). "Temozolomide toxicity operates in a xCT/SLC7a11 dependent manner and is fostered by ferroptosis." Oncotarget 7(46): 74630-74647.
1136	Seibt, T. M., et al. (2019). "Role of glutathione peroxidase 4 in ferroptosis and its pharmacological implication." Free Radical Biology and Medicine 133: 144-152.
1137	Sena-dos-Santos, C., et al. (2021). "Unraveling Cell Death Pathways during Malaria Infection: What Do We Know So Far?" Cells 10(2): 29.
1138	Sepand, M. R., et al. (2021). "Cigarette smoke-induced toxicity consequences of intracellular iron dysregulation and ferroptosis." Life Sciences 281: 9.
1139	Sepand, M. R., et al. (2020). "Targeting non-apoptotic cell death in cancer treatment by nanomaterials: Recent advances and future outlook." Nanomedicine-Nanotechnology Biology and Medicine 29: 20.
1140	Sfera, A., et al. (2018). "Ferrosenescence: The iron age of neurodegeneration?" Mechanisms of Ageing and Development 174: 63-75.
1141	Sha, R., et al. (2021). "Predictive and prognostic impact of ferroptosis-related genes ACSL4 and glutathione peroxidase 4 on breast cancer treated with neoadjuvant chemotherapy." Ebiomedicine 71: 18.
1142	Shah, R., et al. (2017). "The Potency of Diarylamine Radical-Trapping Antioxidants as Inhibitors of Ferroptosis Underscores the Role of Autoxidation in the Mechanism of Cell Death." Acs Chemical Biology 12(10): 2538-2545.
1143	Shah, R., et al. (2018). "Resolving the Role of Lipoxygenases in the Initiation and Execution of Ferroptosis." Acs Central Science 4(3): 387-396.
1144	Shan, X. Z., et al. (2020). "Ferroptosis-driven nanotherapeutics for cancer treatment." Journal of Controlled Release 319: 322-332.
1145	Shan, Y. R., et al. (2020). "Ubiquitin-Like Modifier Activating Enzyme 1 as a Novel Diagnostic and Prognostic Indicator That Correlates With Ferroptosis and the Malignant Phenotypes of Liver Cancer Cells." Frontiers in Oncology 10: 15.
1146	Shang, Y. X., et al. (2020). "Ceruloplasmin suppresses ferroptosis by regulating iron homeostasis in hepatocellular carcinoma cells." Cellular Signalling 72: 11.
1147	Shao, R. N., et al. (2021). "Establishment of a prognostic ferroptosis-related gene profile in acute myeloid leukaemia." Journal of Cellular and Molecular Medicine 25(23): 10950-10960.
1148	Shao, Y., et al. (2021). "Endothelial Immunity Trained by Coronavirus Infections, DAMP Stimulations and Regulated by Anti-Oxidant NRF2 May Contribute to Inflammations, Myelopoiesis, COVID-19 Cytokine Storms and Thromboembolism." Frontiers in Immunology 12: 30.
1149	Shao, Y. F., et al. (2021). "An Original Ferroptosis-Related Gene Signature Effectively Predicts the Prognosis and Clinical Status for Colorectal Cancer Patients." Frontiers in Oncology 11: 20.
1150	Sharma, A. and S. J. S. Flora (2021). "Positive and Negative Regulation of Ferroptosis and Its Role in Maintaining Metabolic and Redox Homeostasis." Oxidative Medicine and Cellular Longevity 2021: 13.
1151	Sharma, P., et al. (2020). "Andrographis-mediated chemosensitization through activation of ferroptosis and suppression of beta-catenin/Wnt-signaling pathways in colorectal cancer." Carcinogenesis 41(10): 1385-1394.
1152	Shcheglov, A. S. and A. S. Tsarkova (2021). "THE POTENTIAL OF USING THE BIOLUMINESCENT SYSTEM OF CHAETOPTERUS VARIOPEDATUS TO STUDY FERROPTOSIS IN LIVING ORGANISMS." Bulletin of Russian State Medical University(3): 72-74.
1153	Shen, L. D., et al. (2020). "Resibufogenin inhibited colorectal cancer cell growth and tumorigenesis through triggering ferroptosis andreactive oxygen speciesproduction mediated by glutathione peroxidase 4 inactivation." Anatomical Record-Advances in Integrative Anatomy and Evolutionary Biology 304(2): 313-322.
1154	Shen, L. S., et al. (2020). "Ferroptosis in Acute Central Nervous System Injuries: The Future Direction?" Frontiers in Cell and Developmental Biology 8: 16.
1155	Shen, L. S., et al. (2021). "Crosstalk between Macrophages, T Cells, and Iron Metabolism in Tumor Microenvironment." Oxidative Medicine and Cellular Longevity 2021: 14.
1156	Shen, M., et al. (2021). "N-6-methyladenosine modification regulates ferroptosis through autophagy signaling pathway in hepatic stellate cells." Redox Biology 47: 16.
1157	Shen, Y., et al. (2018). "Iron metabolism gene expression and prognostic features of hepatocellular carcinoma." Journal of Cellular Biochemistry 119(11): 9178-9204.
1158	Shen, Z. Y., et al. (2018). "Fenton-Reaction-Acceleratable Magnetic Nanoparticles for Ferroptosis Therapy of Orthotopic Brain Tumors." Acs Nano 12(11): 11355-11365.
1159	Shen, Z. Y., et al. (2018). "Emerging Strategies of Cancer Therapy Based on Ferroptosis." Advanced Materials 30(12): 15.
1160	Shi, L. L., et al. (2018). "Reaction-Based Color-Convertible Fluorescent Probe for Ferroptosis Identification." Analytical Chemistry 90(15): 9218-9225.
1161	Shi, L. L., et al. (2018). "Light-Trigerred Cellular Epigenetic Molecule Release To Reverse Tumor Multidrug Resistance." Bioconjugate Chemistry 29(4): 1344-1351.
1162	Shi, Q. Y., et al. (2020). "Mechanisms of Action of Autophagy Modulators Dissected by Quantitative Systems Pharmacology Analysis." International Journal of Molecular Sciences 21(8): 25.
1163	Shi, R. X., et al. (2021). "Cell death modulation by transient receptor potential melastatin channels TRPM2 and TRPM7 and their underlying molecular mechanisms." Biochemical Pharmacology 190: 13.
1164	Shi, X. B., et al. (2021). "A Novel Autophagy-Related Long Non-Coding RNA Signature to Predict Prognosis and Therapeutic Response in Esophageal Squamous Cell Carcinoma." International Journal of General Medicine 14: 8325-8339.
1165	Shi, Y. H., et al. (2021). "Tirapazamine suppress osteosarcoma cells in part through SLC7A11 mediated ferroptosis." Biochemical and Biophysical Research Communications 567: 118-124.
1166	Shi, Z. Y., et al. (2021). "Ferroptosis: Biochemistry and Biology in Cancers." Frontiers in Oncology 11: 16.
1167	Shi, Z. Z., et al. (2019). "Ferroptosis in Carcinoma: Regulatory Mechanisms and New Method for Cancer Therapy." Oncotargets and Therapy 12: 11291-11304.
1168	Shi, Z. Z., et al. (2021). "Prognostic and Immunological Role of Key Genes of Ferroptosis in Pan-Cancer." Frontiers in Cell and Developmental Biology 9: 12.
1169	Shibata, Y., et al. (2021). "Transferrin-based radiolabeled probe predicts the sensitivity of human renal cancer cell lines to ferroptosis inducer erastin." Biochemistry and Biophysics Reports 26: 7.
1170	Shibata, Y., et al. (2019). "Erastin, a ferroptosis-inducing agent, sensitized cancer cells to X-ray irradiation via glutathione starvation in vitro and in vivo." Plos One 14(12): 12.
1171	Shibu, M. A., et al. (2021). "Regulating Inflammation Associated Ferroptosis- A Treatment Strategy for Parkinson Disease." Current Medicinal Chemistry 28(33): 6895-6914.
1172	Shimada, K., et al. (2016). "Cell-Line Selectivity Improves the Predictive Power of Pharmacogenomic Analyses and Helps Identify NADPH as Biomarker for Ferroptosis Sensitivity." Cell Chemical Biology 23(2): 225-235.
1173	Shimada, K. and T. J. Mitchison (2019). "Unsupervised identification of disease states from high-dimensional physiological and histopathological profiles." Molecular Systems Biology 15(2): 17.
1174	Shimada, K., et al. (2018). "Copper-Binding Small Molecule Induces Oxidative Stress and Cell-Cycle Arrest in Glioblastoma-Patient-Derived Cells." Cell Chemical Biology 25(5): 585-+.
1175	Shimada, K., et al. (2016). "Global survey of cell death mechanisms reveals metabolic regulation of ferroptosis." Nature Chemical Biology 12(7): 497-+.
1176	Shimura, T., et al. (2021). "Enhanced anti-cancer activity of andrographis with oligomeric proanthocyanidins through activation of metabolic and ferroptosis pathways in colorectal cancer." Scientific Reports 11(1): 14.
1177	Shin, D., et al. (2018). "Nrf2 inhibition reverses resistance to glutathione peroxidase 4 inhibitor-induced ferroptosis in head and neck cancer." Free Radical Biology and Medicine 129: 454-462.
1178	Shin, D., et al. (2020). "Dihydrolipoamide dehydrogenase regulates cystine deprivation-induced ferroptosis in head and neck cancer." Redox Biology 30: 9.
1179	Shintoku, R., et al. (2017). "Lipoxygenase-mediated generation of lipid peroxides enhances ferroptosis induced by erastin and RSL3." Cancer Science 108(11): 2187-2194.
1180	Shishido, Y., et al. (2020). "Antitumor Effect of 5-Aminolevulinic Acid Through Ferroptosis in Esophageal Squamous Cell Carcinoma." Annals of Surgical Oncology 28(7): 3996-4006.
1181	Shlapakova, T. I., et al. (2020). "Reactive Oxygen Species: Participation in Cellular Processes and Progression of Pathology." Russian Journal of Bioorganic Chemistry 46(5): 657-674.
1182	Shojaie, L., et al. (2020). "Cell Death in Liver Diseases: A Review." International Journal of Molecular Sciences 21(24): 47.
1183	Shostak, K., et al. (2020). "The X-linked trichothiodystrophy-causing gene RNF113A links the spliceosome to cell survival upon DNA damage." Nature Communications 11(1): 21.
1184	Shui, S. F., et al. (2021). "Non-enzymatic lipid peroxidation initiated by photodynamic therapy drives a distinct ferroptosis-like cell death pathway." Redox Biology 45: 14.
1185	Simonetti, G., et al. (2021). "Adrenomedullin Expression Characterizes Leukemia Stem Cells and Associates With an Inflammatory Signature in Acute Myeloid Leukemia." Frontiers in Oncology 11: 15.
1186	Singh, K. S., et al. (2020). "African-centric TP53 variant increases iron accumulation and bacterial pathogenesis but improves response to malaria toxin." Nature Communications 11(1): 14.
1187	Singhal, R., et al. (2021). "HIF-2 alpha activation potentiates oxidative cell death in colorectal cancers by increasing cellular iron." Journal of Clinical Investigation 131(12): 16.
1188	Sivaprakasam, S., et al. (2020). "Hereditary hemochromatosis promotes colitis and colon cancer and causes bacterial dysbiosis in mice." Biochemical Journal 477(19): 3867-3883.
1189	Skouta, R., et al. (2014). "Ferrostatins Inhibit Oxidative Lipid Damage and Cell Death in Diverse Disease Models." Journal of the American Chemical Society 136(12): 4551-4556.
1190	Snyder, C. M., et al. (2021). "Low Doses of Silver Nanoparticles Selectively Induce Lipid Peroxidation and Proteotoxic Stress in Mesenchymal Subtypes of Triple-Negative Breast Cancer." Cancers 13(16): 19.
1191	Song, J., et al. (2021). "The deubiquitinase OTUD1 enhances iron transport and potentiates host antitumor immunity." Embo Reports 22(2): 17.
1192	Song, J. B., et al. (2019). "Self-Assembled Responsive Bilayered Vesicles with Adjustable Oxidative Stress for Enhanced Cancer Imaging and Therapy." Journal of the American Chemical Society 141(20): 8158-8170.
1193	Song, J. H., et al. (2021). "A Novel Ferroptosis-Related Biomarker Signature to Predict Overall Survival of Esophageal Squamous Cell Carcinoma." Frontiers in Molecular Biosciences 8: 13.
1194	Song, P., et al. (2021). "Identification of a novel iron zinc finger protein 36 (ZFP36) for predicting the overall survival of osteosarcoma based on the Gene Expression Omnibus (GEO) database." Annals of Translational Medicine 9(20): 14.
1195	Song, Q. X., et al. (2021). "Temozolomide Drives Ferroptosis via a DMT1-Dependent Pathway in Glioblastoma Cells." Yonsei Medical Journal 62(9): 843-849.
1196	Song, R. D., et al. (2021). "Acidity-Activatable Dynamic Nanoparticles Boosting Ferroptotic Cell Death for Immunotherapy of Cancer." Advanced Materials 33(31): 11.
1197	Song, X., et al. (2020). "Role of glutathione peroxidase 4-Mediated Ferroptosis in the Sensitivity of Triple Negative Breast Cancer Cells to Gefitinib." Frontiers in Oncology 10: 10.
1198	Song, X. H. and D. X. Long (2020). "Nrf2 and Ferroptosis: A New Research Direction for Neurodegenerative Diseases." Frontiers in Neuroscience 14: 15.
1199	Song, X. X., et al. (2021). "PDK4 dictates metabolic resistance to ferroptosis by suppressing pyruvate oxidation and fatty acid synthesis." Cell Reports 34(8): 22.
1200	Song, X. X., et al. (2016). "FANCD2 protects against bone marrow injury from ferroptosis." Biochemical and Biophysical Research Communications 480(3): 443-449.
1201	Song, X. X., et al. (2018). "AMPK-Mediated BECN1 Phosphorylation Promotes Ferroptosis by Directly Blocking System X-c(-) Activity." Current Biology 28(15): 2388-+.
1202	Song, X. X., et al. (2018). "JTC801 Induces pH-dependent Death Specifically in Cancer Cells and Slows Growth of Tumors in Mice." Gastroenterology 154(5): 1480-1493.
1203	Song, Y., et al. (2019). "The role of ferroptosis in digestive system cancer." Oncology Letters 18(3): 2159-2164.
1204	Song, Z. W., et al. (2020). "Ruscogenin induces ferroptosis in pancreatic cancer cells." Oncology Reports 43(2): 516-524.
1205	Song, Z. Y., et al. (2021). "Exosomal miR-4443 promotes cisplatin resistance in non-small cell lung carcinoma by regulating FSP1 m6A modification-mediated ferroptosis." Life Sciences 276: 13.
1206	Soula, M., et al. (2020). "Metabolic determinants of cancer cell sensitivity to canonical ferroptosis inducers." Nature Chemical Biology 16(12): 1351-+.
1207	Sousa, L., et al. (2020). "Iron overload: Effects on cellular biochemistry." Clinica Chimica Acta 504: 180-189.
1208	Stamenkovic, A., et al. (2019). "y Phospholipid oxidation products in ferroptotic myocardial cell death." American Journal of Physiology-Heart and Circulatory Physiology 317(1): H156-H163.
1209	Stockwell, B. R., et al. (2017). "Ferroptosis: A Regulated Cell Death Nexus Linking Metabolism, Redox Biology, and Disease." Cell 171(2): 273-285.
1210	Stockwell, B. R. and X. J. Jiang (2020). "The Chemistry and Biology of Ferroptosis." Cell Chemical Biology 27(4): 365-375.
1211	Stockwell, B. R., et al. (2020). "Emerging Mechanisms and Disease Relevance of Ferroptosis." Trends in Cell Biology 30(6): 478-490.
1212	Stoyanovsky, D. A., et al. (2019). "Iron catalysis of lipid peroxidation in ferroptosis: Regulated enzymatic or random free radical reaction?" Free Radical Biology and Medicine 133: 153-161.
1213	Su, L. J., et al. (2019). "Reactive Oxygen Species-Induced Lipid Peroxidation in Apoptosis, Autophagy, and Ferroptosis." Oxidative Medicine and Cellular Longevity 2019: 13.
1214	Su, X. M., et al. (2021). "Localized disruption of redox homeostasis boosting ferroptosis of tumor by hydrogel delivery system." Materials Today Bio 12: 16.
1215	Su, Y. W., et al. (2020). "Ferroptosis, a novel pharmacological mechanism of anti-cancer drugs." Cancer Letters 483: 127-136.
1216	Subburayan, K., et al. (2020). "Superoxide-mediated ferroptosis in human cancer cells induced by sodium selenite." Translational Oncology 13(11): 20.
1217	Subedi, A., et al. (2021). "Nicotinamide phosphoribosyltransferase inhibitors selectively induce apoptosis of AML stem cells by disrupting lipid homeostasis." Cell Stem Cell 28(10): 1851-+.
1218	Sugiyama, A., et al. (2020). "xCT inhibitor sulfasalazine depletes paclitaxel-resistant tumor cells through ferroptosis in uterine serous carcinoma." Oncology Letters 20(3): 2689-2700.
1219	Sui, M., et al. (2018). "Magnesium isoglycyrrhizinate ameliorates liver fibrosis and hepatic stellate cell activation by regulating ferroptosis signaling pathway." Biomedicine & Pharmacotherapy 106: 125-133.
1220	Sui, S. Y., et al. (2019). "Ferritinophagy is required for the induction of ferroptosis by the bromodomain protein BRD4 inhibitor (+)-JQ1 in cancer cells." Cell Death & Disease 10: 17.
1221	Sui, X. B., et al. (2018). "RSL3 Drives Ferroptosis Through glutathione peroxidase 4 Inactivation andreactive oxygen speciesProduction in Colorectal Cancer." Frontiers in Pharmacology 9: 8.
1222	Sui, X. J., et al. (2021). "ASMTL-AS1 impedes the malignant progression of lung adenocarcinoma by regulating SAT1 to promote ferroptosis." Pathology International 71(11): 741-751.
1223	Sun, D., et al. (2021). "Lidocaine Promoted Ferroptosis by Targeting miR-382-5p /SLC7A11 Axis in Ovarian and Breast Cancer." Frontiers in Pharmacology 12: 10.
1224	Sun, H. F., et al. (2021). "Biologically-derived nanoparticles for chemo-ferroptosis combination therapy." Materials Chemistry Frontiers 5(10): 3813-3822.
1225	Sun, J., et al. (2020). "Dichloroacetate attenuates the stemness of colorectal cancer cells via trigerring ferroptosis through sequestering iron in lysosomes." Environmental Toxicology 36(4): 520-529.
1226	Sun, J. L., et al. (2021). "Identification of a Novel Ferroptosis-Related Gene Prognostic Signature in Bladder Cancer." Frontiers in Oncology 11: 11.
1227	Sun, J. L., et al. (2021). "Quiescin sulfhydryl oxidase 1 promotes sorafenib-induced ferroptosis in hepatocellular carcinoma by driving EGFR endosomal trafficking and inhibiting NRF2 activation." Redox Biology 41: 19.
1228	Sun, Q. Y., et al. (2019). "Emerging Roles of 5-Lipoxygenase Phosphorylation in Inflammation and Cell Death." Oxidative Medicine and Cellular Longevity 2019: 9.
1229	Sun, S. J., et al. (2021). "Comprehensive Analysis of Ferroptosis Regulators in Lung Adenocarcinomas Identifies Prognostic and Immunotherapy-Related Biomarkers." Frontiers in Molecular Biosciences 8: 16.
1230	Sun, S. J., et al. (2021). "Ferroptosis Characterization in Lung Adenocarcinomas Reveals Prognostic Signature With Immunotherapeutic Implication." Frontiers in Cell and Developmental Biology 9: 15.
1231	Sun, T. A. N. and J. T. Chi (2021). "Regulation of ferroptosis in cancer cells by YAP/TAZ and Hippo pathways: The therapeutic implications." Genes & Diseases 8(3): 241-249.
1232	Sun, W. X., et al. (2021). "miR-135b-3p Promotes Cardiomyocyte Ferroptosis by Targeting glutathione peroxidase 4 and Aggravates Myocardial Ischemia/Reperfusion Injury." Frontiers in Cardiovascular Medicine 8: 13.
1233	Sun, W. Y., et al. (2021). "Phospholipase iPLA(2)beta averts ferroptosis by eliminating a redox lipid death signal." Nature Chemical Biology 17(4): 465-U244.
1234	Sun, X., et al. (2015). "HSPB1 as a novel regulator of ferroptotic cancer cell death." Oncogene 34(45): 5617-5625.
1235	Sun, X. F., et al. (2016). "Metallothionein-1G Facilitates Sorafenib Resistance Through Inhibition of Ferroptosis." Hepatology 64(2): 488-500.
1236	Sun, X. F., et al. (2016). "Activation of the p62-Keap1-NRF2 pathway protects against ferroptosis in hepatocellular carcinoma cells." Hepatology 63(1): 173-184.
1237	Sun, X. Y., et al. (2020). "The modification of ferroptosis and abnormal lipometabolism through overexpression and knockdown of potential prognostic biomarker perilipin2 in gastric carcinoma." Gastric Cancer 23(2): 241-259.
1238	Sun, Y., et al. (2021). "ent-Kaurane diterpenoids induce apoptosis and ferroptosis through targeting redox resetting to overcome cisplatin resistance." Redox Biology 43: 14.
1239	Sun, Y., et al. (2020). "Mesoporous silica integrated with Fe3O4 and palmitoyl ascorbate as a new nano-Fenton reactor for amplified tumor oxidation therapy." Biomaterials Science 8(24): 7154-7165.
1240	Sun, Y. D., et al. (2021). "Degradable FeCuS-Lipid Nanoparticles Confer Ultrasound-Activated CO Release and O-2-Independent Radical Production for Synergistic Therapy." Acs Nano 15(10): 16298-16313.
1241	Sun, Y. D., et al. (2021). "Fin56-induced ferroptosis is supported by autophagy-mediated glutathione peroxidase 4 degradation and functions synergistically with mTOR inhibition to kill bladder cancer cells." Cell Death & Disease 12(11): 14.
1242	Sun, Y. Q., et al. (2021). "Fluorescent probes for iron, heme, and related enzymes." Coordination Chemistry Reviews 429: 30.
1243	Sun, Y. T., et al. (2020). "The emerging role of ferroptosis in inflammation." Biomedicine & Pharmacotherapy 127: 10.
1244	Sun, Y. W., et al. (2020). "Erastin induces apoptotic and ferroptotic cell death by inducing ROS accumulation by causing mitochondrial dysfunction in gastric cancer cell HGC-27." Molecular Medicine Reports 22(4): 2826-2832.
1245	Szarka, A., et al. (2020). "Vitamin C and Cell Death." Antioxidants & Redox Signaling 34(11): 831-844.
1246	Szwed, M., et al. (2019). "Small variations in nanoparticle structure dictate differential cellular stress responses and mode of cell death." Nanotoxicology 13(6): 761-782.
1247	Szwed, M., et al. (2020). "Biological response and cytotoxicity induced by lipid nanocapsules." Journal of Nanobiotechnology 18(1): 19.
1248	Takahashi, N., et al. (2020). "3D Culture Models with CRISPR Screens Reveal Hyperactive NRF2 as a Prerequisite for Spheroid Formation via Regulation of Proliferation and Ferroptosis." Molecular Cell 80(5): 24.
1249	Takashi, Y., et al. (2020). "Mitochondrial dysfunction promotes aquaporin expression that controls hydrogen peroxide permeability and ferroptosis." Free Radical Biology and Medicine 161: 60-70.
1250	Tan, S. G., et al. (2020). "Dihydrotanshinone I inhibits human glioma cell proliferation via the activation of ferroptosis." Oncology Letters 20(4): 9.
1251	Tan, S. K., et al. (2021). "Obesity-Dependent Adipokine Chemerin Suppresses Fatty Acid Oxidation to Confer Ferroptosis Resistance." Cancer Discovery 11(8): 2072-2093.
1252	Tan, Y. X., et al. (2021). "Pyroptosis: a new paradigm of cell death for fighting against cancer." Journal of Experimental & Clinical Cancer Research 40(1): 15.
1253	Tanaka, H., et al. (2019). "Molecular mechanisms of non-thermal plasmainduced effects in cancer cells." Biological Chemistry 400(1): 87-91.
1254	Tang, B. F., et al. (2021). "Identification of critical ferroptosis regulators in lung adenocarcinoma that RRM2 facilitates tumor immune infiltration by inhibiting ferroptotic death." Clinical Immunology 232: 17.
1255	Tang, B. F., et al. (2021). "Pharmacological inhibition of MELK restricts ferroptosis and the inflammatory response in colitis and colitis-propelled carcinogenesis." Free Radical Biology and Medicine 172: 312-329.
1256	Tang, B. F., et al. (2020). "The ferroptosis and iron-metabolism signature robustly predicts clinical diagnosis, prognosis and immune microenvironment for hepatocellular carcinoma." Cell Communication and Signaling 18(1): 18.
1257	Tang, D. L., et al. (2020). "Ferroptosis: molecular mechanisms and health implications." Cell Research 31(2): 107-125.
1258	Tang, D. L., et al. (2019). "The molecular machinery of regulated cell death." Cell Research 29(5): 347-364.
1259	Tang, F. J., et al. (2020). "Sorafenib sensitizes melanoma cells to vemurafenib through ferroptosis." Translational Cancer Research 9(3): 1584-+.
1260	Tang, F. Y. and G. Christofori (2020). "The cross-talk between the Hippo signaling pathway and autophagy:implications on physiology and cancer." Cell Cycle 19(20): 2563-2572.
1261	Tang, H. M. and P. C. K. Cheung (2019). "Gallic Acid Triggers Iron-Dependent Cell Death with Apoptotic, Ferroptotic, and Necroptotic Features." Toxins 11(9): 14.
1262	Tang, H. M. and P. C. K. Cheung (2021). "Gene expression profile analysis of gallic acid-induced cell death process." Scientific Reports 11(1): 17.
1263	Tang, H. M. and H. L. Tang (2019). "Cell recovery by reversal of ferroptosis." Biology Open 8(6): 10.
1264	Tang, H. X., et al. (2019). "Dual GSH-exhausting sorafenib loaded manganese-silica nanodrugs for inducing the ferroptosis of hepatocellular carcinoma cells." International Journal of Pharmaceutics 572: 13.
1265	Tang, H. X., et al. (2020). "Targeted Manganese doped silica nano GSH-cleaner for treatment of Liver Cancer by destroying the intracellular redox homeostasis." Theranostics 10(21): 9865-9887.
1266	Tang, M. Z., et al. (2018). "Ferritinophagy/ferroptosis: Iron-related newcomers in human diseases." Journal of Cellular Physiology 233(12): 9179-9190.
1267	Tang, R., et al. (2020). "The role of ferroptosis regulators in the prognosis, immune activity and gemcitabine resistance of pancreatic cancer." Annals of Translational Medicine 8(21): 14.
1268	Tang, R., et al. (2021). "Deciphering the Prognostic Implications of the Components and Signatures in the Immune Microenvironment of Pancreatic Ductal Adenocarcinoma." Frontiers in Immunology 12: 15.
1269	Tang, R., et al. (2020). "Ferroptosis, necroptosis, and pyroptosis in anticancer immunity." Journal of Hematology & Oncology 13(1): 18.
1270	Tang, S. M. and X. C. Xiao (2020). "Ferroptosis and kidney diseases." International Urology and Nephrology 52(3): 497-503.
1271	Tang, W. Q., et al. (2021). "Ferroptosis regulators, especially SQLE, play an important role in prognosis, progression and immune environment of breast cancer." Bmc Cancer 21(1): 19.
1272	Tang, W. W., et al. (2021). "The Crosstalk Between Long Non-Coding RNAs and Various Types of Death in Cancer Cells." Technology in Cancer Research & Treatment 20: 12.
1273	Tang, X., et al. (2021). "Curcumin induces ferroptosis in non-small-cell lung cancer via activating autophagy." Thoracic Cancer 12(8): 1219-1230.
1274	Tang, X., et al. (2021). "Effect of curcumin on lung epithelial injury and ferroptosis induced by cigarette smoke." Human & Experimental Toxicology 40(12_SUPPL): S753-S762.
1275	Tang, Y., et al. (2021). "Ferroptosis-Related Long Non-Coding RNA signature predicts the prognosis of Head and neck squamous cell carcinoma." International Journal of Biological Sciences 17(3): 702-711.
1276	Tang, Y., et al. (2018). "Fatty acid activation in carcinogenesis and cancer development: Essential roles of long-chain acyl-CoA synthetases." Oncology Letters 16(2): 1390-1396.
1277	Tang, Z., et al. (2021). "Deubiquitinase USP35 modulates ferroptosis in lung cancer via targeting ferroportin." Clinical and Translational Medicine 11(4): 19.
1278	Tang, Z. M., et al. (2021). "Nanoprotection Against Retinal Pigment Epithelium Degeneration via Ferroptosis Inhibition." Small Methods 5(12): 14.
1279	Tang, Z. M., et al. (2021). "HO-1-mediated ferroptosis as a target for protection against retinal pigment epithelium degeneration." Redox Biology 43: 14.
1280	Tao, J. Y., et al. (2021). "Biological protein mediated ferroptotic tumor nanotherapeutics." Journal of Materials Chemistry B 9(45): 9262-9284.
1281	Tao, N. N., et al. (2020). "Molecular Mechanisms of Ferroptosis and Its Role in Pulmonary Disease." Oxidative Medicine and Cellular Longevity 2020: 12.
1282	Tarangelo, A., et al. (2018). "p53 Suppresses Metabolic Stress-Induced Ferroptosis in Cancer Cells." Cell Reports 22(3): 569-575.
1283	Taylor, W. R., et al. (2019). "Small-Molecule Ferroptotic Agents with Potential to Selectively Target Cancer Stem Cells." Scientific Reports 9: 14.
1284	Teixeira, J., et al. (2018). "Extracellular acidification induces ROS- and mPTP-mediated death in HEK293 cells." Redox Biology 15: 394-404.
1285	Terzi, E. M., et al. (2021). "Iron-sulfur cluster deficiency can be sensed by IRP2 and regulates iron homeostasis and sensitivity to ferroptosis independent of IRP1 and FBXL5." Science Advances 7(22): 11.
1286	Tesfay, L., et al. (2019). "Stearoyl-CoA Desaturase 1 Protects Ovarian Cancer Cells from Ferroptotic Cell Death." Cancer Research 79(20): 5355-5366.
1287	Thayyullathil, F., et al. (2021). "Acid sphingomyelinase-dependent autophagic degradation of glutathione peroxidase 4 is critical for the execution of ferroptosis." Cell Death & Disease 12(1): 16.
1288	Thermozier, S., et al. (2020). "Anti-Ferroptosis Drug Enhances Total-Body Irradiation Mitigation by Drugs that Block Apoptosis and Necroptosis." Radiation Research 193(5): 435-450.
1289	Thomasova, D., et al. (2015). "Murine Double Minute-2 Prevents p53-Overactivation-Related Cell Death (Podoptosis) of Podocytes." Journal of the American Society of Nephrology 26(7): 1513-1523.
1290	Thompson, L. R., et al. (2020). "Distinct TP53 Mutation Types Exhibit Increased Sensitivity to Ferroptosis Independently of Changes in Iron Regulatory Protein Activity." International Journal of Molecular Sciences 21(18): 18.
1291	Tian, C., et al. (2021). "Potential of exosomes as diagnostic biomarkers and therapeutic carriers for doxorubicin-induced." International Journal of Biological Sciences 17(5): 1328-1338.
1292	Tian, H., et al. (2019). "Secondary-Ion Mass Spectrometry Images Cardiolipins and Phosphatidylethanolamines at the Subcellular Level." Angewandte Chemie-International Edition 58(10): 3156-3161.
1293	Tian, Q., et al. (2021). "Development and Validation of a Ferroptosis-Related Gene Signature for Overall Survival Prediction in Lung Adenocarcinoma." Frontiers in Cell and Developmental Biology 9: 16.
1294	Tian, T., et al. (2017). "Polymorphisms in CARS are associated with gastric cancer risk: a two-stage case-control study in the Chinese population." Gastric Cancer 20(6): 940-947.
1295	Tian, X. Y., et al. (2021). "Apatinib Promotes Ferroptosis in Colorectal Cancer Cells by Targeting ELOVL6/ACSL4 Signaling." Cancer Management and Research 13: 1333-1342.
1296	To, T. L., et al. (2019). "A Compendium of Genetic Modifiers of Mitochondrial Dysfunction Reveals Intra-organelle Buffering." Cell 179(5): 1222-+.
1297	Tomita, K., et al. (2019). "MiR-7-5p is a key factor that controls radioresistance via intracellular Fe2+ content in clinically relevant radioresistant cells." Biochemical and Biophysical Research Communications 518(4): 712-718.
1298	Tomita, K., et al. (2021). "MiR-7-5p Is Involved in Ferroptosis Signaling and Radioresistance Thru the Generation ofreactive oxygen speciesin Radioresistant HeLa and SAS Cell Lines." International Journal of Molecular Sciences 22(15): 15.
1299	Tonnus, W., et al. (2021). "The role of regulated necrosis in endocrine diseases." Nature Reviews Endocrinology 17(8): 497-510.
1300	Tonnus, W., et al. (2021). "Dysfunction of the key ferroptosis-surveilling systems hypersensitizes mice to tubular necrosis during acute kidney injury." Nature Communications 12(1): 14.
1301	Torii, S., et al. (2016). "An essential role for functional lysosomes in ferroptosis of cancer cells." Biochemical Journal 473: 769-777.
1302	Torti, S. V. and F. M. Torti (2020). "Iron and Cancer: 2020 Vision." Cancer Research 80(24): 5435-5448.
1303	Torti, S. V. and F. M. Torti (2020). "Iron: The cancer connection." Molecular Aspects of Medicine 75: 7.
1304	Tousignant, K. D., et al. (2020). "Therapy-induced lipid uptake and remodeling underpin ferroptosis hypersensitivity in prostate cancer." Cancer & Metabolism 8(1): 21.
1305	Toyokuni, S. (2014). "Iron and thiols as two major players in carcinogenesis: friends or foes?" Frontiers in Pharmacology 5: 11.
1306	Toyokuni, S. (2016). "The origin and future of oxidative stress pathology: From the recognition of carcinogenesis as an iron addiction with ferroptosis-resistance to non-thermal plasma therapy." Pathology International 66(5): 245-259.
1307	Toyokuni, S. (2019). "Iron addiction with ferroptosis-resistance in asbestos-induced mesothelial carcinogenesis: Toward the era of mesothelioma prevention." Free Radical Biology and Medicine 133: 206-215.
1308	Toyokuni, S., et al. (2017). "Iron and thiol redox signaling in cancer: An exquisite balance to escape ferroptosis." Free Radical Biology and Medicine 108: 610-626.
1309	Toyokuni, S., et al. (2020). "Carcinogenesis as Side Effects of Iron and Oxygen Utilization: From the Unveiled Truth toward Ultimate Bioengineering." Cancers 12(11): 20.
1310	Toyokuni, S., et al. (2020). "Ferroptosis at the crossroads of infection, aging and cancer." Cancer Science 111(8): 2665-2671.
1311	Trofenciuc, N. M., et al. (2020). "Toll-like receptor 4 (TLR4) expression is correlated with T2*iron deposition in response to doxorubicin treatment: cardiotoxicity risk assessment." Scientific Reports 10(1): 11.
1312	Trumbach, D., et al. (2017). "ENCoRE: an efficient software for CRISPR screens identifies new players in extrinsic apoptosis." Bmc Genomics 18: 13.
1313	Tsai, Y., et al. (2020). "The Inhibitory Effect of 6-Gingerol on Ubiquitin-Specific Peptidase 14 Enhances Autophagy-Dependent Ferroptosis and Anti-Tumor in vivo and in vitro." Frontiers in Pharmacology 11: 11.
1314	Tsoi, J., et al. (2018). "Multi-stage Differentiation Defines Melanoma Subtypes with Differential Vulnerability to Drug-Induced Iron-Dependent Oxidative Stress." Cancer Cell 33(5): 890-+.
1315	Tu, G. X., et al. (2021). "Construction and validation of a 15-gene ferroptosis signature in lung adenocarcinoma." Peerj 9: 24.
1316	Tu, H., et al. (2021). "Insights into the novel function of system Xc(-) in regulated cell death." European Review for Medical and Pharmacological Sciences 25(3): 1650-1662.
1317	Turcu, A. L., et al. (2020). "DMT1 Inhibitors Kill Cancer Stem Cells by Blocking Lysosomal Iron Translocation." Chemistry-a European Journal 26(33): 7369-7373.
1318	Turubanova, V. D., et al. (2019). "Immunogenic cell death induced by a new photodynamic therapy based on photosens and photodithazine." Journal for Immunotherapy of Cancer 7(1): 13.
1319	Turubanova, V. D., et al. (2021). "Novel porphyrazine-based photodynamic anti-cancer therapy induces immunogenic cell death." Scientific Reports 11(1): 13.
1320	Tyurina, Y. Y., et al. (2018). ""Only a Life Lived for Others Is Worth Living": Redox Signaling by Oxygenated Phospholipids in Cell Fate Decisions." Antioxidants & Redox Signaling 29(13): 1333-1358.
1321	Tyurina, Y. Y., et al. (2019). "Redox lipidomics technology: Looking for a needle in a haystack." Chemistry and Physics of Lipids 221: 93-107.
1322	Ubellacker, J. M., et al. (2020). "Lymph protects metastasizing melanoma cells from ferroptosis." Nature 585(7823): 113-+.
1323	Unsal, V., et al. (2021). "Toxicity of carbon tetrachloride, free radicals and role of antioxidants." Reviews on Environmental Health 36(2): 279-295.
1324	Uson, P. L. S., et al. (2019). "Metastatic carcinoma of unknown primary with complete metabolic response following sorafenib-based chemotherapy." Sage Open Medical Case Reports 7: 4.
1325	Vabulas, R. M. (2021). "Ferroptosis-Related Flavoproteins: Their Function and Stability." International Journal of Molecular Sciences 22(1): 14.
1326	Vadarevu, H., et al. (2021). "Light-Activated Protoporphyrin IX-Based Polysilsesquioxane Nanoparticles Induce Ferroptosis in Melanoma Cells." Nanomaterials 11(9): 16.
1327	Valanezhad, A., et al. (2021). "Bone Formation Ability and Cell Viability Enhancement of MC3T3-E1 Cells by Ferrostatin-1 a Ferroptosis Inhibitor of Cancer Cells." International Journal of Molecular Sciences 22(22): 12.
1328	Valashedi, M. R., et al. (2021). "Cashing in on ferroptosis against tumor cells: Usher in the next chapter." Life Sciences 285: 13.
1329	Van der Meeren, L., et al. (2020). "AFM Analysis Enables Differentiation between Apoptosis, Necroptosis, and Ferroptosis in Murine Cancer Cells." Iscience 23(12): 28.
1330	Vanden Berghe, T., et al. (2014). "Regulated necrosis: the expanding network of non-apoptotic cell death pathways." Nature Reviews Molecular Cell Biology 15(2): 134-146.
1331	Vanneste, M., et al. (2019). "High content screening identifies monensin as an EMT-selective cytotoxic compound." Scientific Reports 9: 15.
1332	Vats, K., et al. (2021). "Keratinocyte death by ferroptosis initiates skin inflammation after UVB exposure." Redox Biology 47: 12.
1333	Venkatesh, D., et al. (2020). "MDM2 and MDMX promote ferroptosis by PPAR alpha-mediated lipid remodeling." Genes & Development 34(7-8): 526-543.
1334	Venkatesh, D., et al. (2020). "p21 can be a barrier to ferroptosis independent of p53." Aging-Us 12(18): 17800-17814.
1335	Verma, N., et al. (2020). "Synthetic lethal combination targeting BET uncovered intrinsic susceptibility of TNBC to ferroptosis." Science Advances 6(34): 18.
1336	Vermonden, P., et al. (2021). "Punicic Acid Triggers Ferroptotic Cell Death in Carcinoma Cells." Nutrients 13(8): 16.
1337	Vicar, T., et al. (2020). "The Quantitative-Phase Dynamics of Apoptosis and Lytic Cell Death." Scientific Reports 10(1): 12.
1338	Villalpando-Rodriguez, G. E., et al. (2019). "Lysosomal Destabilizing Drug Siramesine and the Dual Tyrosine Kinase Inhibitor Lapatinib Induce a Synergistic Ferroptosis through Reduced Heme Oxygenase-1 (HO-1) Levels." Oxidative Medicine and Cellular Longevity 2019: 14.
1339	Villalpando-Rodriguez, G. E. and S. B. Gibson (2021). "Reactive Oxygen Species (ROS) Regulates Different Types of Cell Death by Acting as a Rheostat." Oxidative Medicine and Cellular Longevity 2021: 17.
1340	Viswanathan, V. S., et al. (2017). "Dependency of a therapy-resistant state of cancer cells on a lipid peroxidase pathway." Nature 547(7664): 453-+.
1341	Viveiros, A., et al. (2018). "Transferrin as a predictor of survival in cirrhosis." Liver Transplantation 24(3): 343-351.
1342	Voorde, J. V., et al. (2019). "Improving the metabolic fidelity of cancer models with a physiological cell culture medium." Science Advances 5(1): 14.
1343	Vucetic, M., et al. (2020). "Together we stand, apart we fall: how cell-to-cell contact/interplay provides resistance to ferroptosis." Cell Death & Disease 11(9): 13.
1344	Vuckovic, A. M., et al. (2019). "Inactivation of the glutathione peroxidase glutathione peroxidase 4 by the ferroptosis-inducing molecule RSL3 requires the adaptor protein 14-3-3 epsilon." Febs Letters 594(4): 611-624.
1345	Wallis, K. F., et al. (2021). "Differences in cell death in methionine versus cysteine depletion." Environmental and Molecular Mutagenesis 62(3): 216-226.
1346	Wan, C., et al. (2020). "Irradiated tumor cell-derived microparticles mediate tumor eradication via cell killing and immune reprogramming." Science Advances 6(13): 14.
1347	Wan, R. J., et al. (2021). "Ferroptosis-related gene signature predicts prognosis and immunotherapy in glioma." Cns Neuroscience & Therapeutics 27(8): 973-986.
1348	Wan, X. Y., et al. (2020). "Tumor-Targeted Cascade Nanoreactor Based on Metal-Organic Frameworks for Synergistic Ferroptosis-Starvation Anticancer Therapy." Acs Nano 14(9): 11017-11028.
1349	Wang, B. B., et al. (2020). "Ferroptotic nanomaterials enhance cancer therapy via boosting Fenton-reaction." Journal of Drug Delivery Science and Technology 59: 11.
1350	Wang, C., et al. (2020). "Stearoyl-CoA desaturase 1 (SCD1) facilitates the growth and anti-ferroptosis of gastric cancer cells and predicts poor prognosis of gastric cancer." Aging-Us 12(15): 15374-15391.
1351	Wang, C., et al. (2021). "Cdc25A inhibits autophagy-mediated ferroptosis by upregulating ErbB2 through PKM2 dephosphorylation in cervical cancer cells." Cell Death & Disease 12(11): 14.
1352	Wang, D., et al. (2016). "Antiferroptotic activity of non-oxidative dopamine." Biochemical and Biophysical Research Communications 480(4): 602-607.
1353	Wang, D., et al. (2021). "Identification of the prognostic value of ferroptosis-related gene signature in breast cancer patients." Bmc Cancer 21(1): 12.
1354	Wang, D., et al. (2018). "The ferroptosis inducer erastin promotes proliferation and differentiation in human peripheral blood mononuclear cells." Biochemical and Biophysical Research Communications 503(3): 1689-1695.
1355	Wang, F., et al. (2020). "Effects of yam (Dioscorea oppositifolia L) on growth performance, serum biochemical level and liver metabonomics of rainbow trout (Oncorhynchus mykiss)." Aquaculture Reports 18: 10.
1356	Wang, F., et al. (2019). "Iron and leukemia: new insights for future treatments." Journal of Experimental & Clinical Cancer Research 38(1): 17.
1357	Wang, G. H., et al. (2021). "A nanounit strategy reverses immune suppression of exosomal PD-L1 and is associated with enhanced ferroptosis." Nature Communications 12(1): 12.
1358	Wang, G. X., et al. (2017). "Delta Np63 Inhibits Oxidative Stress-Induced Cell Death, Including Ferroptosis, and Cooperates with the BCL-2 Family to Promote Clonogenic Survival." Cell Reports 21(10): 2926-2939.
1359	Wang, H., et al. (2021). "A Promising Future of Ferroptosis in Tumor Therapy." Frontiers in Cell and Developmental Biology 09: 13.
1360	Wang, H., et al. (2020). "Mitochondria regulation in ferroptosis." European Journal of Cell Biology 99(1): 11.
1361	Wang, H., et al. (2020). "Inhibition of LONP1 protects against erastin-induced ferroptosis in Pancreatic ductal adenocarcinoma PANC1 cells." Biochemical and Biophysical Research Communications 522(4): 1063-1068.
1362	Wang, H., et al. (2021). "Construction and Validation of a Ferroptosis-Related Prognostic Model for Endometrial Cancer." Frontiers in Genetics 12: 15.
1363	Wang, H., et al. (2021). "PSMA-targeted arsenic nanosheets: a platform for prostate cancer therapy via ferroptosis and ATM deficiency-triggered chemosensitization." Materials Horizons 8(8): 2216-2229.
1364	Wang, H. B., et al. (2021). "Silencing of PTPN18 Induced Ferroptosis in Endometrial Cancer Cells Through p-P38-Mediated glutathione peroxidase 4/xCT Down-Regulation." Cancer Management and Research 13: 1757-1765.
1365	Wang, H. H., et al. (2021). "Circular RNA Circ_0067934 Attenuates Ferroptosis of Thyroid Cancer Cells by miR-545-3p/SLC7A11 Signaling." Frontiers in Endocrinology 12: 10.
1366	Wang, H. P., et al. (2021). "Molecular characterization, expression and functional analysis of yak IFITM3 gene." International Journal of Biological Macromolecules 184: 349-357.
1367	Wang, H. X., et al. (2021). "Ferroptosis is involved in the development of neuropathic pain and allodynia." Molecular and Cellular Biochemistry 476(8): 3149-3161.
1368	Wang, H. Y., et al. (2021). "taoyong@csueducn." Molecular Therapy 29(7): 2185-2208.
1369	Wang, J., et al. (2021). "CPEB1 enhances erastin-induced ferroptosis in gastric cancer cells by suppressing twist1 expression." Iubmb Life 73(9): 1180-1190.
1370	Wang, J. B., et al. (2020). "Matrine Can Inhibit the Growth of Colorectal Cancer Cells by Inducing Ferroptosis." Natural Product Communications 15(12): 8.
1371	Wang, J. F., et al. (2021). "SUV39H1 deficiency suppresses clear cell renal cell carcinoma growth by inducing ferroptosis." Acta Pharmaceutica Sinica B 11(2): 406-419.
1372	Wang, J. K., et al. (2021). "Identification and validation of ferroptosis-associated gene-based on immune score as prognosis markers for hepatocellular carcinoma patients." Journal of Gastrointestinal Oncology 12(5): 2345-2360.
1373	Wang, J. M., et al. (2019). "Advances in iron homeostasis and ferromagnetic nanoparticles." Chinese Science Bulletin-Chinese 64(8): 788-801.
1374	Wang, J. R., et al. (2021). "Tumor-self-targeted "thermoferroptosis-sensitization" magnetic nanodroplets for multimodal imaging-guided tumor-specific therapy." Biomaterials 277: 18.
1375	Wang, J. Y., et al. (2020). "Pyroptosis and ferroptosis induced by mixed lineage kinase 3 (MLK3) signaling in cardiomyocytes are essential for myocardial fibrosis in response to pressure overload." Cell Death & Disease 11(7): 19.
1376	Wang, K., et al. (2020). "Branched-chain amino acid aminotransferase 2 regulates ferroptotic cell death in cancer cells." Cell Death and Differentiation 28(4): 1222-1236.
1377	Wang, K., et al. (2019). "Role of GRP78 inhibiting artesunate-induced ferroptosis in KRAS mutant pancreatic cancer cells." Drug Design Development and Therapy 13: 2135-2144.
1378	Wang, L., et al. (2018). "A pharmacological probe identifies cystathionine beta-synthase as a new negative regulator for ferroptosis." Cell Death & Disease 9: 17.
1379	Wang, L., et al. (2019). "P53-dependent induction of ferroptosis is required for artemether to alleviate carbon tetrachloride-induced liver fibrosis and hepatic stellate cell activation." Iubmb Life 71(1): 45-56.
1380	Wang, L. D., et al. (2021). "The Knockdown of ETV4 Inhibits the Papillary Thyroid Cancer Development by Promoting Ferroptosis Upon SLC7A11 Downregulation." DNA and Cell Biology 40(9): 1211-1221.
1381	Wang, L. J., et al. (2021). "GSK-3 beta manipulates ferroptosis sensitivity by dominating iron homeostasis." Cell Death Discovery 7(1): 9.
1382	Wang, L. N., et al. (2021). "ATF2 inhibits ani-tumor effects of BET inhibitor in a negative feedback manner by attenuating ferroptosis." Biochemical and Biophysical Research Communications 558: 216-223.
1383	Wang, L. Y., et al. (2020). "ATF3 promotes erastin-induced ferroptosis by suppressing system Xc(-)." Cell Death and Differentiation 27(2): 662-675.
1384	Wang, M., et al. (2020). "Gambogenic acid induces ferroptosis in melanoma cells undergoing epithelial-to-mesenchymal transition." Toxicology and Applied Pharmacology 401: 11.
1385	Wang, M., et al. (2019). "Long noncoding RNA LINC00336 inhibits ferroptosis in lung cancer by functioning as a competing endogenous RNA." Cell Death and Differentiation 26(11): 2329-2343.
1386	Wang, N., et al. (2019). "Artesunate activates the ATF4-CHOP-CHAC1 pathway and affects ferroptosis in Burkitt's Lymphoma." Biochemical and Biophysical Research Communications 519(3): 533-539.
1387	Wang, P. P., et al. (2021). "Biomineralized DNA nanospheres by metal organic framework for enhanced chemodynamic therapy." Chemical Engineering Journal 415: 8.
1388	Wang, P. X., et al. (2020). "Peroxidase-Like Nanozymes Induce a Novel Form of Cell Death and Inhibit Tumor Growth In Vivo." Advanced Functional Materials 30(21): 9.
1389	Wang, Q., et al. (2021). "RNA binding protein DAZAP1 promotes HCC progression and regulates ferroptosis by interacting with SLC7A11 mRNA." Experimental Cell Research 399(1): 13.
1390	Wang, Q. J., et al. (2021). "GSTZ1 sensitizes hepatocellular carcinoma cells to sorafenib-induced ferroptosis via inhibition of NRF2/glutathione peroxidase 4 axis." Cell Death & Disease 12(5): 16.
1391	Wang, R., et al. (2021). "Inhibition of SRSF9 enhances the sensitivity of colorectal cancer to erastin-induced ferroptosis by reducing glutathione peroxidase 4 expression." International Journal of Biochemistry & Cell Biology 134: 10.
1392	Wang, R., et al. (2021). "Knockdown of SFRS9 Inhibits Progression of Colorectal Cancer Through Triggering Ferroptosis Mediated by glutathione peroxidase 4 Reduction." Frontiers in Oncology 11: 13.
1393	Wang, S., et al. (2021). "Comprehensive Analysis of Ferroptosis Regulators With Regard to PD-L1 and Immune Infiltration in Clear Cell Renal Cell Carcinoma." Frontiers in Cell and Developmental Biology 9: 15.
1394	Wang, S., et al. (2021). "Identification of a ferroptosis-related gene signature (FRGS) for predicting clinical outcome in lung adenocarcinoma." Peerj 9: 19.
1395	Wang, S. F., et al. (2018). "Arginine-Rich Manganese Silicate Nanobubbles as a Ferroptosis-Inducing Agent for Tumor-Targeted Theranostics." Acs Nano 12(12): 12380-12392.
1396	Wang, S. F., et al. (2019). "A mini-review and perspective on ferroptosis-inducing strategies in cancer therapy." Chinese Chemical Letters 30(4): 847-852.
1397	Wang, S. H., et al. (2018). "Iron and magnetic: new research direction of the ferroptosis-based cancer therapy." American Journal of Cancer Research 8(10): 1933-1946.
1398	Wang, S. J., et al. (2016). "Acetylation Is Crucial for p53-Mediated Ferroptosis and Tumor Suppression." Cell Reports 17(2): 366-373.
1399	Wang, S. J., et al. (2020). "Curculigoside inhibits ferroptosis in ulcerative colitis through the induction of glutathione peroxidase 4." Life Sciences 259: 10.
1400	Wang, S. J., et al. (2016). "Ferroptosis: A missing puzzle piece in the p53 blueprint?" Molecular & Cellular Oncology 3(3): 3.
1401	Wang, S. L., et al. (2021). "Enhanced antitumor effect via amplified oxidative stress by near-infrared light-responsive and folate-targeted nanoplatform." Nanotechnology 32(3): 9.
1402	Wang, S. Q., et al. (2019). "Programmed degradation of a hierarchical nanoparticle with redox and light responsivity for self-activated photo-chemical enhanced chemodynamic therapy." Biomaterials 224: 12.
1403	Wang, S. S., et al. (2021). "CircDTL Functions as an Oncogene and Regulates Both Apoptosis and Ferroptosis in Non-small Cell Lung Cancer Cells." Frontiers in Genetics 12: 11.
1404	Wang, T. X., et al. (2019). "The oncometabolite 2-hydroxyglutarate produced by mutant IDH1 sensitizes cells to ferroptosis." Cell Death & Disease 10: 12.
1405	Wang, W. F., et al. (2021). "Potential of Curcumin and Quercetin in Modulation of Premature Mitochondrial Senescence and Related Changes during Lung Carcinogenesis." Journal of Environmental Pathology Toxicology and Oncology 40(4): 53-60.
1406	Wang, W. H., et al. (2020). "Updates on the applications of iron-based nanoplatforms in tumor theranostics." International Journal of Pharmaceutics 589: 16.
1407	Wang, W. M., et al. (2019). "CD8(+) T cells regulate tumour ferroptosis during cancer immunotherapy." Nature 569(7755): 270-+.
1408	Wang, X., et al. (2019). "The Prospective Value of Dopamine Receptors on Bio-Behavior of Tumor." Journal of Cancer 10(7): 1622-1632.
1409	Wang, X., et al. (2021). "Activatable Biomineralized Nanoplatform Remodels the Intracellular Environment of Multidrug-Resistant Tumors for Enhanced Ferroptosis/Apoptosis Therapy." Small 17(47): 15.
1410	Wang, X. B., et al. (2021). "Stem Cell Factor SOX2 Confers Ferroptosis Resistance in Lung Cancer via Upregulation of SLC7A11." Cancer Research 81(20): 5217-5229.
1411	Wang, X. B., et al. (2021). "Regulation of Ferroptosis Pathway by Ubiquitination." Frontiers in Cell and Developmental Biology 9: 15.
1412	Wang, X. H., et al. (2021). "Death by histone deacetylase inhibitor quisinostat in tongue squamous cell carcinoma via apoptosis, pyroptosis, and ferroptosis." Toxicology and Applied Pharmacology 410: 14.
1413	Wang, X. W., et al. (2021). "Vitamin C induces ferroptosis in anaplastic thyroid cancer cells by ferritinophagy activation." Biochemical and Biophysical Research Communications 551: 46-53.
1414	Wang, X. X., et al. (2020). "A ferroptosis-inducing iridium(III) complex." Science China-Chemistry 63(1): 65-72.
1415	Wang, X. Y., et al. (2021). "Hypoxia-responsive nanoreactors based on self-enhanced photodynamic sensitization and triggered ferroptosis for cancer synergistic therapy." Journal of Nanobiotechnology 19(1): 14.
1416	Wang, Y., et al. (2019). "Mechanism of glycyrrhizin on ferroptosis during acute liver failure by inhibiting oxidative stress." Molecular Medicine Reports 20(5): 4081-4090.
1417	Wang, Y., et al. (2020). "NEDD4L-mediated LTF protein degradation limits ferroptosis." Biochemical and Biophysical Research Communications 531(4): 581-587.
1418	Wang, Y., et al. (2020). "The function and mechanism of ferroptosis in cancer." Apoptosis 25(11-12): 786-798.
1419	Wang, Y., et al. (2021). "Identification of a ferroptosis-related gene signature predictive model in colon cancer." World Journal of Surgical Oncology 19(1): 12.
1420	Wang, Y. F., et al. (2019). "Epigenetic regulation of ferroptosis by H2B monoubiquitination and p53." Embo Reports 20(7): 16.
1421	Wang, Y. F., et al. (2019). "Iron Metabolism in Cancer." International Journal of Molecular Sciences 20(1): 22.
1422	Wang, Y. K., et al. (2021). "Transcriptional Repression of Ferritin Light Chain Increases Ferroptosis Sensitivity in Lung Adenocarcinoma." Frontiers in Cell and Developmental Biology 9: 18.
1423	Wang, Y. N., et al. (2020). "Revisiting Tumors and the Cardiovascular System: Mechanistic Intersections and Divergences in Ferroptosis." Oxidative Medicine and Cellular Longevity 2020: 13.
1424	Wang, Y. N., et al. (2021). "Frizzled-7 Identifies Platinum-Tolerant Ovarian Cancer Cells Susceptible to Ferroptosis." Cancer Research 81(2): 384-399.
1425	Wang, Y. Q., et al. (2021). "Circ_0007142 downregulates miR-874-3p-mediated GDPD5 on colorectal cancer cells." European Journal of Clinical Investigation 51(7): 14.
1426	Wang, Y. T., et al. (2021). "Stem cell-like memory T cells: The generation and application." Journal of Leukocyte Biology 110(6): 1209-1223.
1427	Wang, Y. X., et al. (2021). "Ferroptosis-Related Gene Signature and Patterns of Immune Infiltration Predict the Overall Survival in Patients With Lung Adenocarcinoma." Frontiers in Molecular Biosciences 8: 11.
1428	Wang, Z. L., et al. (2021). "Q Nuclear Long Non-Coding RNA LINC00618 Accelerates Ferroptosis in a Manner Dependent upon Apoptosis." Molecular Therapy 29(1): 263-274.
1429	Wang, Z. Q., et al. (2018). "Pseudolaric acid B triggers ferroptosis in glioma cells via activation of Nox4 and inhibition of xCT." Cancer Letters 428: 21-33.
1430	Wang, Z. W., et al. (2021). "Dihydroartemisinin triggers ferroptosis in primary liver cancer cells by promoting and unfolded protein response-induced upregulation of CHAC1 expression." Oncology Reports 46(5): 14.
1431	Wang, Z. X., et al. (2021). "Quercetin induces p53-independent cancer cell death through lysosome activation by the transcription factor EB and Reactive Oxygen Species-dependent ferroptosis." British Journal of Pharmacology 178(5): 1133-1148.
1432	Wang, Z. X., et al. (2021). "CREB stimulates glutathione peroxidase 4 transcription to inhibit ferroptosis in lung adenocarcinoma." Oncology Reports 45(6): 12.
1433	Weber, S., et al. (2021). "The Clinical Significance of Iron Overload and Iron Metabolism in Myelodysplastic Syndrome and Acute Myeloid Leukemia." Frontiers in Immunology 11: 18.
1434	Wehn, A. C., et al. (2021). "RIPK1 or RIPK3 deletion prevents progressive neuronal cell death and improves memory function after traumatic brain injury." Acta Neuropathologica Communications 9(1): 18.
1435	Wei, D., et al. (2021). "MicroRNA-302a-3p induces ferroptosis of non-small cell lung cancer cells via targeting ferroportin." Free Radical Research 55(7): 821-830.
1436	Wei, G. F., et al. (2018). "Novel antitumor compound optimized from natural saponin Albiziabioside A induced caspase-dependent apoptosis and ferroptosis as a p53 activator through the mitochondrial pathway." European Journal of Medicinal Chemistry 157: 759-772.
1437	Wei, G. F., et al. (2019). "Natural Product Albiziabioside A Conjugated with Pyruvate Dehydrogenase Kinase Inhibitor Dichloroacetate To Induce Apoptosis-Ferroptosis-M2-TAMs Polarization for Combined Cancer Therapy." Journal of Medicinal Chemistry 62(19): 8760-8772.
1438	Wei, J., et al. (2020). "Identification the prognostic value of glutathione peroxidases expression levels in acute myeloid leukemia." Annals of Translational Medicine 8(11): 24.
1439	Wei, J. M., et al. (2021). "A novel ferroptosis-related lncRNA signature for prognosis prediction in gastric cancer." Bmc Cancer 21(1): 12.
1440	Wei, R. L. O., et al. (2020). "Expression and prognostic potential of GPX1 in human cancers based on data mining." Annals of Translational Medicine 8(4): 14.
1441	Wei, R. R., et al. (2021). "Tagitinin C induces ferroptosis through PERK-Nrf2-HO-1 signaling pathway in colorectal cancer cells." International Journal of Biological Sciences 17(11): 2703-2717.
1442	Wei, S., et al. (2020). "Arsenic induces pancreatic dysfunction and ferroptosis via mitochondrial ROS-autophagy-lysosomal pathway." Journal of Hazardous Materials 384: 10.
1443	Wei, X., et al. (2020). "Posttranslational Modifications in Ferroptosis." Oxidative Medicine and Cellular Longevity 2020: 12.
1444	Wei, Y. P., et al. (2020). "Directly targeting glutathione peroxidase 4 may be more effective than disrupting glutathione on ferroptosis-based cancer therapy." Biochimica Et Biophysica Acta-General Subjects 1864(4): 7.
1445	Wei, Z., et al. (2021). "Metabolism of Amino Acids in Cancer." Frontiers in Cell and Developmental Biology 8: 23.
1446	Weigand, I., et al. (2020). "Active steroid hormone synthesis renders adrenocortical cells highly susceptible to type II ferroptosis induction." Cell Death & Disease 11(3): 12.
1447	Weiland, A., et al. (2019). "Ferroptosis and Its Role in Diverse Brain Diseases." Molecular Neurobiology 56(7): 4880-4893.
1448	Wen, J., et al. (2021). "Ultrasmall iron oxide nanoparticles induced ferroptosis via Beclin1/ATG5-dependent autophagy pathway." Nano Convergence 8(1): 15.
1449	Wen, Q. R., et al. (2019). "The release and activity of HMGB1 in ferroptosis." Biochemical and Biophysical Research Communications 510(2): 278-283.
1450	Wen, Y., et al. (2021). "Glycyrrhetinic acid induces oxidative/nitrative stress and drives ferroptosis through activating NADPH oxidases and iNOS, and depriving glutathione in triple-negative breast cancer cells." Free Radical Biology and Medicine 173: 41-51.
1451	Wenz, C., et al. (2018). "t-BuOOH induces ferroptosis in human and murine cell lines." Archives of Toxicology 92(2): 759-775.
1452	Wenz, C., et al. (2019). "Cell-cell contacts protect against t-BuOOH-induced cellular damage and ferroptosis in vitro." Archives of Toxicology 93(5): 1265-1279.
1453	Wenzel, S. E., et al. (2017). "PEBP1 Wardens Ferroptosis by Enabling Lipoxygenase Generation of Lipid Death Signals." Cell 171(3): 628-+.
1454	Werth, E. G., et al. (2020). "Time Course of Changes in Sorafenib-Treated Hepatocellular Carcinoma Cells Suggests Involvement of Phospho-Regulated Signaling in Ferroptosis Induction." Proteomics 20(10): 9.
1455	Wiernicki, B., et al. (2020). "Excessive phospholipid peroxidation distinguishes ferroptosis from other cell death modes including pyroptosis." Cell Death & Disease 11(10): 11.
1456	Wimmer, K., et al. (2020). "Circulating biomarkers of cell death." Clinica Chimica Acta 500: 87-97.
1457	Wohlhieter, C. A., et al. (2020). "Concurrent Mutations in STK11 and KEAP1 Promote Ferroptosis Protection and SCD1 Dependence in Lung Cancer." Cell Reports 33(9): 23.
1458	Wolff, C. M., et al. (2020). "Combination Treatment with Cold Physical Plasma and Pulsed Electric Fields Augmentsreactive oxygen speciesProduction and Cytotoxicity in Lymphoma." Cancers 12(4): 20.
1459	Wolff, L., et al. (2021). "Comprehensive Evaluation of Biological Effects of Pentathiepins on Various Human Cancer Cell Lines and Insights into Their Mode of Action." International Journal of Molecular Sciences 22(14): 38.
1460	Woo, S. M., et al. (2018). "Corosolic Acid Induces Non-Apoptotic Cell Death through Generation of Lipid Reactive Oxygen Species Production in Human Renal Carcinoma Caki Cells." International Journal of Molecular Sciences 19(5): 13.
1461	Woo, Y., et al. (2020). "Regulated Necrotic Cell Death in Alternative Tumor Therapeutic Strategies." Cells 9(12): 17.
1462	Wu, C. Y., et al. (2021). "A nonferrous ferroptosis-like strategy for antioxidant inhibition-synergized nanocatalytic tumor therapeutics." Science Advances 7(39): 11.
1463	Wu, C. Y., et al. (2021). "Dihydroisotanshinone I induced ferroptosis and apoptosis of lung cancer cells." Biomedicine & Pharmacotherapy 139: 9.
1464	Wu, D., et al. (2020). "Cell Death Mediated by the Pyroptosis Pathway with the Aid of Nanotechnology: Prospects for Cancer Therapy." Angewandte Chemie-International Edition 60(15): 8018-8034.
1465	Wu, G. Z., et al. (2020). "A new survival model based on ferroptosis-related genes for prognostic prediction in clear cell renal cell carcinoma." Aging-Us 12(14): 14933-14948.
1466	Wu, H., et al. (2021). "The Multifaceted Regulation of Mitochondria in Ferroptosis." Life-Basel 11(3): 24.
1467	Wu, H. T., et al. (2020). "The Tumor Suppressive Roles and Prognostic Values of STEAP Family Members in Breast Cancer." Biomed Research International 2020: 11.
1468	Wu, H. X. and A. W. Liu (2021). "Long non-coding RNA NEAT1 regulates ferroptosis sensitivity in non-small-cell lung cancer." Journal of International Medical Research 49(3): 11.
1469	Wu, H. Y., et al. (2021). "Global Research Trends of Ferroptosis: A Rapidly Evolving Field With Enormous Potential." Frontiers in Cell and Developmental Biology 9: 18.
1470	Wu, J., et al. (2019). "Intercellular interaction dictates cancer cell ferroptosis via NF2-YAP signalling." Nature 572(7769): 402-+.
1471	Wu, J., et al. (2021). "Ferroptosis in liver disease: new insights into disease mechanisms." Cell Death Discovery 7(1): 9.
1472	Wu, J., et al. (2021). "Cyst(e)ine in nutrition formulation promotes colon cancer growth and chemoresistance by activating mTORC1 and scavenging ROS." Signal Transduction and Targeted Therapy 6(1): 13.
1473	Wu, L. Y., et al. (2021). "Generation of hydroxyl radical-activatable ratiometric near-infrared bimodal probes for early monitoring of tumor response to therapy." Nature Communications 12(1): 13.
1474	Wu, P., et al. (2021). "Circular RNA circEPSTI1 accelerates cervical cancer progression via miR-375/409-3P/515-5p-SLC7A11 axis." Aging-Us 13(3): 4663-4673.
1475	Wu, S., et al. (2021). "Ferroptosis and Cancer: Complex Relationship and Potential Application of Exosomes." Frontiers in Cell and Developmental Biology 9: 16.
1476	Wu, S. K., et al. (2021). "The role of ferroptosis in lung cancer." Biomarker Research 9(1): 14.
1477	Wu, W., et al. (2021). "Ammonium Ferric Citrate induced Ferroptosis in Non-Small-Cell Lung Carcinoma through the inhibition of glutathione peroxidase 4-GSS/GSR-GGT axis activity." International Journal of Medical Sciences 18(8): 1899-1909.
1478	Wu, X. G., et al. (2021). "Ferroptosis as a novel therapeutic target for cardiovascular disease." Theranostics 11(7): 3052-3059.
1479	Wu, X. H., et al. (2020). "Regulation of GSK3 beta/Nrf2 signaling pathway modulated erastin-induced ferroptosis in breast cancer." Molecular and Cellular Biochemistry 473(1-2): 217-228.
1480	Wu, X. Q. and H. Y. Zhang (2021). "Therapeutic strategies of iron-based nanomaterials for cancer therapy." Biomedical Materials 16(3): 16.
1481	Wu, Y. N., et al. (2019). "The Potential Role of Ferroptosis in Neonatal Brain Injury." Frontiers in Neuroscience 13: 11.
1482	Wu, Y. N., et al. (2020). "Ferroptosis in Cancer Treatment: Another Way to Rome." Frontiers in Oncology 10: 16.
1483	Wu, Y. Q., et al. (2020). "The epigenetic regulators and metabolic changes in ferroptosis-associated cancer progression." Molecular Cancer 19(1): 17.
1484	Wu, Z. H., et al. (2021). "The role of ferroptosis in breast cancer patients: a comprehensive analysis." Cell Death Discovery 7(1): 10.
1485	Wu, Z. M., et al. (2019). "Chaperone-mediated autophagy is involved in the execution of ferroptosis." Proceedings of the National Academy of Sciences of the United States of America 116(8): 2996-3005.
1486	Xia, J. R., et al. (2021). "Research progress on the mechanism of ferroptosis and its clinical application." Experimental Cell Research 409(2): 9.
1487	Xia, X. J., et al. (2019). "The Relationship between Ferroptosis and Tumors: A Novel Landscape for Therapeutic Approach." Current Gene Therapy 19(2): 117-124.
1488	Xia, Y., et al. (2020). "Discovery of a novel ferroptosis inducer-talaroconvolutin A-killing colorectal cancer cells in vitro and in vivo." Cell Death & Disease 11(11): 18.
1489	Xian, Z. Y., et al. (2020). "CircABCB10 silencing inhibits the cell ferroptosis and apoptosis by regulating the miR-326/CCL5 axis in rectal cancer." Neoplasma 67(5): 1063-1073.
1490	Xiang, L., et al. (2021). "MAFG-AS1/MAFG positive feedback loop contributes to cisplatin resistance in bladder urothelial carcinoma through antagonistic ferroptosis." Science Bulletin 66(17): 1773-1788.
1491	Xiang, R. S., et al. (2021). "Identification of stem cell-related subtypes and risk scoring for gastric cancer based on stem genomic profiling." Stem Cell Research & Therapy 12(1): 17.
1492	Xiao, B., et al. (2021). "A Novel Overall Survival Prediction Signature Based on Cancer Stem Cell-Related Genes in Osteosarcoma." Frontiers in Cell and Developmental Biology 9: 12.
1493	Xiao, F. J., et al. (2019). "miRNA-17-92 protects endothelial cells from erastin-induced ferroptosis through targeting the A20-ACSL4 axis." Biochemical and Biophysical Research Communications 515(3): 448-454.
1494	Xiao, S. L., et al. (2021). "Expression of Ferroptosis-Related Genes Shapes Tumor Microenvironment and Pharmacological Profile in Gastric Cancer." Frontiers in Cell and Developmental Biology 9: 19.
1495	Xiao, Z., et al. (2021). "Ferrostatin-1 alleviates lipopolysaccharide-induced cardiac dysfunction." Bioengineered 12(2): 9367-9376.
1496	Xie, B. M. and Y. Guo (2021). "Molecular mechanism of cell ferroptosis and research progress in regulation of ferroptosis by noncoding RNAs in tumor cells." Cell Death Discovery 7(1): 10.
1497	Xie, L. W., et al. (2020). "Green tea derivative ()-epigallocatechin-3-gallate (EGCG) confers protection against ionizing radiation-induced intestinal epithelial cell death both in vitro and in vivo." Free Radical Biology and Medicine 161: 175-186.
1498	Xie, P., et al. (2020). "Carbon Nanoparticles-Fe(II) Complex for Efficient Tumor Inhibition with Low Toxicity by Amplifying Oxidative Stress." Acs Applied Materials & Interfaces 12(26): 29094-29102.
1499	Xie, S. W., et al. (2021). "Metabolic Control by Heat Stress Determining Cell Fate to Ferroptosis for Effective Cancer Therapy." Acs Nano 15(4): 7179-7194.
1500	Xie, X. X., et al. (2020). "Real-Time Imaging Redox Status in Biothiols and Ferric Metabolism of Cancer Cells in Ferroptosis Based on Switched Fluorescence Response of Gold Carbon Dots." Analytical Chemistry 92(16): 11420-11428.
1501	Xie, Y., et al. (2016). "Ferroptosis: process and function." Cell Death and Differentiation 23(3): 369-379.
1502	Xie, Y., et al. (2021). "Identification of a new natural biflavonoids against breast cancer cells induced ferroptosis via the mitochondrial pathway." Bioorganic Chemistry 109: 11.
1503	Xie, Y. C., et al. (2020). "Interplay Between Lipid Metabolism and Autophagy." Frontiers in Cell and Developmental Biology 8: 14.
1504	Xie, Y. C., et al. (2016). "Identification of baicalein as a ferroptosis inhibitor by natural product library screening." Biochemical and Biophysical Research Communications 473(4): 775-780.
1505	Xie, Y. C., et al. (2017). "The Tumor Suppressor p53 Limits Ferroptosis by Blocking DPP4 Activity." Cell Reports 20(7): 1692-1704.
1506	Xie, Y. C., et al. (2017). "Inhibition of Aurora Kinase A Induces Necroptosis in Pancreatic Carcinoma." Gastroenterology 153(5): 1429-+.
1507	Xie, Y. J. and G. X. Chen (2021). "Dioscin induces ferroptosis and synergistic cytotoxicity with chemotherapeutics in melanoma cells." Biochemical and Biophysical Research Communications 557: 213-220.
1508	Xie, Z. X., et al. (2020). "ROS-Dependent Lipid Peroxidation and Reliant Antioxidant Ferroptosis-Suppressor-Protein 1 in Rheumatoid Arthritis: a Covert Clue for Potential Therapy." Inflammation 44(1): 35-47.
1509	Xin, H., et al. (2021). "Parallel Lipid Peroxide Accumulation Strategy Based on Bimetal-Organic Frameworks for Enhanced Ferrotherapy." Chemistry-a European Journal 27(13): 4307-4311.
1510	Xin, H. H., et al. (2021). "Delivery of a system x(c)(-) inhibitor by a redox-responsive levodopa prodrug nanoassembly for combination ferrotherapy." Journal of Materials Chemistry B 9(35): 7172-7181.
1511	Xing, L., et al. (2021). "Photothermal nanozyme-ignited Fenton reaction-independent ferroptosis for breast cancer therapy." Journal of Controlled Release 339: 14-26.
1512	Xing, X. L., et al. (2021). "Development and validation of ferroptosis-related lncRNAs prognosis signatures in kidney renal clear cell carcinoma." Cancer Cell International 21(1): 11.
1513	Xiong, H., et al. (2019). "Intracellular cascade activated nanosystem for improving ER plus breast cancer therapy through attacking GSH-mediated metabolic vulnerability." Journal of Controlled Release 309: 145-157.
1514	Xiong, H., et al. (2021). "Self-assembled nano-activator constructed ferroptosis-immunotherapy through hijacking endogenous iron to intracellular positive feedback loop." Journal of Controlled Release 332: 539-552.
1515	Xiong, J., et al. (2021). "Research Progress of Ferroptosis: A Bibliometrics and Visual Analysis Study." Journal of Healthcare Engineering 2021: 13.
1516	Xiong, R., et al. (2021). "Ferroptosis: A New Promising Target for Lung Cancer Therapy." Oxidative Medicine and Cellular Longevity 2021: 8.
1517	Xiong, Y. Q., et al. (2020). "A Glance of p53 Functions in Brain Development, Neural Stem Cells, and Brain Cancer." Biology-Basel 9(9): 13.
1518	Xiong, Y. X., et al. (2021). "Engineering nanomedicine for glutathione depletion-augmented cancer therapy." Chemical Society Reviews 50(10): 6013-6041.
1519	Xu, B., et al. (2021). "Curcumin reverses the sunitinib resistance in clear cell renal cell carcinoma (ccRCC) through the induction of ferroptosis via the ADAMTS18 gene." Translational Cancer Research 10(7): 3158-3167.
1520	Xu, C. C. and H. Chen (2021). "A Ferroptosis-Related Gene Model Predicts Prognosis and Immune Microenvironment for Cutaneous Melanoma." Frontiers in Genetics 12: 13.
1521	Xu, C. C., et al. (2020). "Artemisinins as Anticancer Drugs: Novel Therapeutic Approaches, Molecular Mechanisms, and Clinical Trials." Frontiers in Pharmacology 11: 15.
1522	Xu, C. F., et al. (2021). "Ferroptosis: A Double-Edged Sword in Gastrointestinal Disease." International Journal of Molecular Sciences 22(22): 15.
1523	Xu, C. J., et al. (2021). "Discovery of a Potent Glutathione Peroxidase 4 Inhibitor as a Selective Ferroptosis Inducer." Journal of Medicinal Chemistry 64(18): 13312-13326.
1524	Xu, C. L., et al. (2020). "Acyl-CoA Thioesterase 8 and 11 as Novel Biomarkers for Clear Cell Renal Cell Carcinoma." Frontiers in Genetics 11: 13.
1525	Xu, C. X., et al. (2021). "The glutathione peroxidase glutathione peroxidase 4 prevents lipid peroxidation and ferroptosis to sustain Treg cell activation and suppression of antitumor immunity." Cell Reports 35(11): 18.
1526	Xu, F. S., et al. (2021). "Bioinformatic mining and validation of the effects of ferroptosis regulators on the prognosis and progression of pancreatic adenocarcinoma." Gene 795: 15.
1527	Xu, G. X., et al. (2021). "Recent progress on targeting ferroptosis for cancer therapy." Biochemical Pharmacology 190: 19.
1528	Xu, H. J., et al. (2021). "Ferroptosis in the tumor microenvironment: perspectives for immunotherapy." Trends in Molecular Medicine 27(9): 856-867.
1529	Xu, H. J., et al. (2020). "Cholesterol metabolism: New functions and therapeutic approaches in cancer." Biochimica Et Biophysica Acta-Reviews on Cancer 1874(1): 9.
1530	Xu, M. Y., et al. (2020). "Ferroptosis involves in intestinal epithelial cell death in ulcerative colitis." Cell Death & Disease 11(2): 13.
1531	Xu, Q. B., et al. (2021). "Manganese porphyrin-based metal-organic framework for synergistic sonodynamic therapy and ferroptosis in hypoxic tumors." Theranostics 11(4): 1937-1952.
1532	Xu, Q. H., et al. (2020). "CircIL4R facilitates the tumorigenesis and inhibits ferroptosis in hepatocellular carcinoma by regulating the miR-541-3p/glutathione peroxidase 4 axis." Cell Biology International 44(11): 2344-2356.
1533	Xu, R., et al. (2021). "Ferroptosis/pyroptosis dual-inductive combinational anti-cancer therapy achieved by transferrin decorated nanoMOF." Nanoscale Horizons 6(4): 348-356.
1534	Xu, S., et al. (2021). "The emerging role of ferroptosis in intestinal disease." Cell Death & Disease 12(4): 12.
1535	Xu, S. A., et al. (2021). "Uptake of oxidized lipids by the scavenger receptor CD36 promotes lipid peroxidation and dysfunction in CD8(+) T cells in tumors." Immunity 54(7): 1561-+.
1536	Xu, S. J., et al. (2020). "Vacancies on 2D transition metal dichalcogenides elicit ferroptotic cell death." Nature Communications 11(1): 14.
1537	Xu, T., et al. (2019). "Molecular mechanisms of ferroptosis and its role in cancer therapy." Journal of Cellular and Molecular Medicine 23(8): 4900-4912.
1538	Xu, T., et al. (2020). "Enhanced Ferroptosis by Oxygen-Boosted Phototherapy Based on a 2-in-1 Nanoplatform of Ferrous Hemoglobin for Tumor Synergistic Therapy." Acs Nano 14(3): 3414-3425.
1539	Xu, X., et al. (2020). "Highly stable and biocompatible hyaluronic acid-rehabilitated nanoscale MOF-Fe(2+)induced ferroptosis in breast cancer cells." Journal of Materials Chemistry B 8(39): 9129-9138.
1540	Xu, X. B., et al. (2021). "Is Ferroptosis a Future Direction in Exploring Cryptococcal Meningitis?" Frontiers in Immunology 12: 12.
1541	Xu, X. T., et al. (2020). "Targeting SLC7A11 specifically suppresses the progression of colorectal cancer stem cells via inducing ferroptosis." European Journal of Pharmaceutical Sciences 152: 9.
1542	Xu, Y., et al. (2020). "Itraconazole attenuates the stemness of nasopharyngeal carcinoma cells via triggering ferroptosis." Environmental Toxicology 36(2): 257-266.
1543	Xu, Z. J., et al. (2021). "Comprehensive Analysis of Ferroptosis-Related LncRNAs in Breast Cancer Patients Reveals Prognostic Value and Relationship With Tumor Immune Microenvironment." Frontiers in Surgery 8: 16.
1544	Xu, Z. J., et al. (2021). "Construction of a Ferroptosis-Related Nine-lncRNA Signature for Predicting Prognosis and Immune Response in Hepatocellular Carcinoma." Frontiers in Immunology 12: 13.
1545	Xu, Z. Q., et al. (2021). "Ferroptosis-Related Gene Signature Predicts the Prognosis of Skin Cutaneous Melanoma and Response to Immunotherapy." Frontiers in Genetics 12: 12.
1546	Xue, C. C., et al. (2021). "NIR-Actuated Remote Activation of Ferroptosis in Target Tumor Cells through a Photothermally Responsive Iron-Chelated Biopolymer Nanoplatform." Angewandte Chemie-International Edition 60(16): 8938-8947.
1547	Xue, C. C., et al. (2020). "Tumor microenvironment-activatable Fe-doxorubicin preloaded amorphous CaCO3 nanoformulation triggers ferroptosis in target tumor cells." Science Advances 6(18): 16.
1548	Yadav, M., et al. (2021). "Targeting nonapoptotic pathways with functionalized nanoparticles for cancer therapy: current and future perspectives." Nanomedicine 16(12): 1049-1065.
1549	Yadav, P., et al. (2021). "SLC7A11/xCT is a target of miR-5096 and its restoration partially rescues miR-5096-mediated ferroptosis and anti-tumor effects in human breast cancer cells." Cancer Letters 522: 211-224.
1550	Yagami, T., et al. (2019). "Pathophysiological Roles of Intracellular Proteases in Neuronal Development and Neurological Diseases." Molecular Neurobiology 56(5): 3090-3112.
1551	Yamada, K. and K. Yoshida (2019). "Mechanical insights into the regulation of programmed cell death by p53 via mitochondria." Biochimica Et Biophysica Acta-Molecular Cell Research 1866(5): 839-848.
1552	Yamaguchi, Y., et al. (2018). "Piperlongumine rapidly induces the death of human pancreatic cancer cells mainly through the induction of ferroptosis." International Journal of Oncology 52(3): 1011-1022.
1553	Yamamoto, M., et al. (2021). "Epidermal growth factor promotes glioblastoma cell death under glucose deprivation via upregulation of xCT (SLC7A11)." Cellular Signalling 78: 8.
1554	Yan, G., et al. (2020). "Multiple modes of cell death in neuroendocrine tumors induced by artesunate." Phytomedicine 79: 17.
1555	Yan, H. F., et al. (2021). "Ferroptosis: mechanisms and links with diseases." Signal Transduction and Targeted Therapy 6(1): 16.
1556	Yan, Y. L., et al. (2021). "A Novel Ferroptosis-Related Prognostic Signature Reveals Macrophage Infiltration and EMT Status in Bladder Cancer." Frontiers in Cell and Developmental Biology 9: 14.
1557	Yan, Y. L., et al. (2021). "Downregulated Ferroptosis-Related Gene STEAP3 as a Novel Diagnostic and Prognostic Target for Hepatocellular Carcinoma and Its Roles in Immune Regulation." Frontiers in Cell and Developmental Biology 9: 13.
1558	Yang, A. D., et al. (2021). "Nuclear receptor coactivator 4-mediated ferritinophagy drives proliferation of dental pulp stem cells in hypoxia." Biochemical and Biophysical Research Communications 554: 123-130.
1559	Yang, B. C., et al. (2020). "Ultrasmall Ternary FePtMn Nanocrystals with Acidity-Triggered Dual-Ions Release and Hypoxia Relief for Multimodal Synergistic Chemodynamic/Photodynamic/Photothermal Cancer Therapy." Advanced Healthcare Materials 9(21): 11.
1560	Yang, B. C. and P. S. Leung (2020). "Irisin Is a Positive Regulator for Ferroptosis in Pancreatic Cancer." Molecular Therapy-Oncolytics 18: 457-466.
1561	Yang, B. C., et al. (2019). "FePt@MnO-Based Nanotheranostic Platform with Acidity-Triggered Dual-Ions Release for Enhanced MR Imaging-Guided Ferroptosis Chemodynamic Therapy." Acs Applied Materials & Interfaces 11(42): 38395-38404.
1562	Yang, C., et al. (2021). "Role of ferroptosis-related genes in prognostic prediction and tumor immune microenvironment in colorectal carcinoma." Peerj 9: 20.
1563	Yang, C. S., et al. (2021). "Suppressing the KIF20A/NUAK1/Nrf2/glutathione peroxidase 4 signaling pathway induces ferroptosis and enhances the sensitivity of colorectal cancer to oxaliplatin." Aging-Us 13(10): 13515-13534.
1564	Yang, D. M., et al. (2021). "Ferroptosis-related gene model to predict overall survival of papillary thyroid carcinoma." American Journal of Otolaryngology 42(6): 8.
1565	Yang, H. T., et al. (2020). "Pharmacotranscriptomic Analysis Reveals Novel Drugs and Gene Networks Regulating Ferroptosis in Cancer." Cancers 12(11): 16.
1566	Yang, J., et al. (2021). "Circular RNA FNDC3B Protects Oral Squamous Cell Carcinoma Cells From Ferroptosis and Contributes to the Malignant Progression by Regulating miR-520d-5p/SLC7A11 Axis." Frontiers in Oncology 11: 11.
1567	Yang, J., et al. (2021). "Smart biomimetic metal organic frameworks based on ROS-ferroptosis-glycolysis regulation for enhanced tumor chemo-immunotherapy." Journal of Controlled Release 334: 21-33.
1568	Yang, J. C., et al. (2021). "Nanomedicine enables autophagy-enhanced cancer-cell ferroptosis." Science Bulletin 66(5): 464-477.
1569	Yang, J. H., et al. (2021). "Ferroptosis: At the Crossroad of Gemcitabine Resistance and Tumorigenesis in Pancreatic Cancer." International Journal of Molecular Sciences 22(20): 16.
1570	Yang, J. J., et al. (2021). "Metformin induces Ferroptosis by inhibiting UFMylation of SLC7A11 in breast cancer." Journal of Experimental & Clinical Cancer Research 40(1): 19.
1571	Yang, J. W., et al. (2021). "Cetuximab promotes RSL3-induced ferroptosis by suppressing the Nrf2/HO-1 signalling pathway in KRAS mutant colorectal cancer." Cell Death & Disease 12(11): 11.
1572	Yang, L., et al. (2020). "Broad Spectrum Deubiquitinase Inhibition Induces Both Apoptosis and Ferroptosis in Cancer Cells." Frontiers in Oncology 10: 15.
1573	Yang, L., et al. (2021). "Advances in traditional Chinese medicine for liver disease therapy in 2020." Traditional Medicine Research 6(3): 14.
1574	Yang, L. B., et al. (2021). "A Novel Prognostic Model Based on Ferroptosis-Related Gene Signature for Bladder Cancer." Frontiers in Oncology 11: 15.
1575	Yang, L. Q., et al. (2021). "Ferroptosis-Related Gene Model to Predict Overall Survival of Ovarian Carcinoma." Journal of Oncology 2021: 14.
1576	Yang, M., et al. (2021). "Baicalein inhibits RL S3-induced ferroptosis in melanocytes." Biochemical and Biophysical Research Communications 561: 65-72.
1577	Yang, M. H., et al. (2019). "Clockophagy is a novel selective autophagy process favoring ferroptosis." Science Advances 5(7): 16.
1578	Yang, R., et al. (2019). "LSH interacts with and stabilizes GINS4 transcript that promotes tumourigenesis in non-small cell lung cancer." Journal of Experimental & Clinical Cancer Research 38: 12.
1579	Yang, R. L., et al. (2019). "Doxorubicin loaded ferritin nanoparticles for ferroptosis enhanced targeted killing of cancer cells." Rsc Advances 9(49): 28548-28553.
1580	Yang, W. H. and J. T. Chi (2019). "Hippo pathway effectors YAP/TAZ as novel determinants of ferroptosis." Molecular & Cellular Oncology 7(1): 3.
1581	Yang, W. H., et al. (2019). "The Hippo Pathway Effector TAZ Regulates Ferroptosis in Renal Cell Carcinoma." Cell Reports 28(10): 2501-+.
1582	Yang, W. H., et al. (2020). "A TAZ-ANGPTL4-NOX2 Axis Regulates Ferroptotic Cell Death and Chemoresistance in Epithelial Ovarian Cancer." Molecular Cancer Research 18(1): 79-90.
1583	Yang, W. H., et al. (2021). "The Hippo Pathway Effector YAP Promotes Ferroptosis via the E3 Ligase SKP2." Molecular Cancer Research 19(6): 1005-1014.
1584	Yang, W. S., et al. (2016). "Peroxidation of polyunsaturated fatty acids by lipoxygenases drives ferroptosis." Proceedings of the National Academy of Sciences of the United States of America 113(34): E4966-E4975.
1585	Yang, W. S., et al. (2014). "Regulation of Ferroptotic Cancer Cell Death by glutathione peroxidase 4." Cell 156(1-2): 317-331.
1586	Yang, W. S. and B. R. Stockwell (2016). "Ferrootosis: Death by Lipid Peroxidation." Trends in Cell Biology 26(3): 165-176.
1587	Yang, X. T., et al. (2021). "Self-Cycling Free Radical Generator from LDH-Based Nanohybrids for Ferroptosis-Enhanced Chemodynamic Therapy." Advanced Healthcare Materials 10(18): 11.
1588	Yang, X. Z., et al. (2021). "miR-18a promotes glioblastoma development by down-regulating ALOXE3-mediated ferroptotic and anti-migration activities." Oncogenesis 10(2): 13.
1589	Yang, Y., et al. (2021). "The role of non-apoptotic cell death in the treatment and drug-resistance of digestive tumors." Experimental Cell Research 405(2): 18.
1590	Yang, Y., et al. (2020). "Emerging agents that target signaling pathways in cancer stem cells." Journal of Hematology & Oncology 13(1): 18.
1591	Yang, Y., et al. (2021). "miR-539 activates the SAPK/JNK signaling pathway to promote ferropotosis in colorectal cancer by directly targeting TIPE." Cell Death Discovery 7(1): 9.
1592	Yang, Y. C., et al. (2021). "Blue light-triggered Fe2+-release from monodispersed ferrihydrite nanoparticles for cancer iron therapy." Biomaterials 271: 11.
1593	Yang, Y. F., et al. (2020). "Nedd4 ubiquitylates VDAC2/3 to suppress erastin-induced ferroptosis in melanoma." Nature Communications 11(1): 14.
1594	Yang, Y. H., et al. (2021). "BEX1 Is Differentially Expressed in Aldosterone-Producing Adenomas and Protects Human Adrenocortical Cells From Ferroptosis." Hypertension 77(5): 1647-1658.
1595	Yang, Y. R., et al. (2021). "Ferroptosis inducer erastin downregulates androgen receptor and its splice variants in castration-resistant prostate cancer." Oncology Reports 45(4): 11.
1596	Yang, Y. Y., et al. (2020). "RRM2 protects against ferroptosis and is a tumor biomarker for liver cancer." Cancer Cell International 20(1): 16.
1597	Yang, Z. J., et al. (2021). "Tumor-killing nanoreactors fueled by tumor debris can enhance radiofrequency ablation therapy and boost antitumor immune responses." Nature Communications 12(1): 12.
1598	Yao, F. P., et al. (2021). "Iron regulatory protein 1 promotes ferroptosis by sustaining cellular iron homeostasis in melanoma." Oncology Letters 22(3): 12.
1599	Yao, J., et al. (2021). "Characterization of a ferroptosis and iron-metabolism related lncRNA signature in lung adenocarcinoma." Cancer Cell International 21(1): 14.
1600	Yao, M. Y., et al. (2021). "Role of ferroptosis in neurological diseases." Neuroscience Letters 747: 9.
1601	Yao, X. D., et al. (2021). "Chondrocyte ferroptosis contribute to the progression of osteoarthritis." Journal of Orthopaedic Translation 27: 33-43.
1602	Yao, X. M., et al. (2021). "Emerging Roles of Energy Metabolism in Ferroptosis Regulation of Tumor Cells." Advanced Science 8(22): 12.
1603	Yao, X. X., et al. (2021). "Simvastatin induced ferroptosis for triple-negative breast cancer therapy." Journal of Nanobiotechnology 19(1): 14.
1604	Yao, X. X., et al. (2020). "A novel multifunctional FePt/BP nanoplatform for synergistic photothermal/photodynamic/chemodynamic cancer therapies and photothermally-enhanced immunotherapy." Journal of Materials Chemistry B 8(35): 8010-8021.
1605	Yao, X. X., et al. (2019). "Multifunctional nanoplatform for photoacoustic imaging-guided combined therapy enhanced by CO induced ferroptosis." Biomaterials 197: 268-283.
1606	Yasuda, D., et al. (2020). "Inhibitors of the protein-protein interaction between phosphorylated p62 and Keap1 attenuate chemoresistance in a human hepatocellular carcinoma cell line." Free Radical Research 54(11-12): 859-871.
1607	Ye, F. H., et al. (2019). "HMGB1 regulates erastin-induced ferroptosis via RAS-JNK/p38 signaling in HL-60/NRAS(Q)(61L) cells." American Journal of Cancer Research 9(4): 730-+.
1608	Ye, J., et al. (2019). "Low-Concentration PTX And RSL3 Inhibits Tumor Cell Growth Synergistically By Inducing Ferroptosis In Mutant p53 Hypopharyngeal Squamous Carcinoma." Cancer Management and Research 11: 9783-9792.
1609	Ye, J., et al. (2018). "Non-apoptotic cell death in malignant tumor cells and natural compounds." Cancer Letters 420: 210-227.
1610	Ye, J. C., et al. (2021). "Development and Validation of a Ferroptosis-Related Gene Signature and Nomogram for Predicting the Prognosis of Esophageal Squamous Cell Carcinoma." Frontiers in Genetics 12: 17.
1611	Ye, L. F., et al. (2020). "Radiation-Induced Lipid Peroxidation Triggers Ferroptosis and Synergizes with Ferroptosis Inducers." Acs Chemical Biology 15(2): 469-484.
1612	Ye, L. G., et al. (2021). "Downregulation of CYP2E1 is associated with poor prognosis and tumor progression of gliomas." Cancer Medicine 10(22): 8100-8113.
1613	Ye, R. R., et al. (2021). "Phosphorescent rhenium(I) complexes conjugated with artesunate: Mitochondrial targeting and apoptosis-ferroptosis dual induction." Journal of Inorganic Biochemistry 223: 10.
1614	Ye, S. Z., et al. (2021). "Cytoglobin promotes sensitivity to ferroptosis by regulating p53-YAP1 axis in colon cancer cells." Journal of Cellular and Molecular Medicine 25(7): 3300-3311.
1615	Ye, Y., et al. (2021). "A Novel Defined Risk Signature of the Ferroptosis-Related Genes for Predicting the Prognosis of Ovarian Cancer." Frontiers in Molecular Biosciences 8: 11.
1616	Ye, Z., et al. (2020). "Abrogation of ARF6 promotes RSL3-induced ferroptosis and mitigates gemcitabine resistance in pancreatic cancer cells." American Journal of Cancer Research 10(4): 1182-1193.
1617	Ye, Z., et al. (2020). "Ferroptosis: Final destination for cancer?" Cell Proliferation 53(3): 13.
1618	Ye, Z., et al. (2021). "FBW7-NRA41-SCD1 axis synchronously regulates apoptosis and ferroptosis in pancreatic cancer cells." Redox Biology 38: 13.
1619	Yee, P. P. and W. Li (2021). "Tumor necrosis: A synergistic consequence of metabolic stress and inflammation." Bioessays 43(7): 12.
1620	Yee, P. P., et al. (2020). "Neutrophil-induced ferroptosis promotes tumor necrosis in glioblastoma progression." Nature Communications 11(1): 22.
1621	Yi, J. M., et al. (2020). "Oncogenic activation of PI3K-AKT-mTOR signaling suppresses ferroptosis via SREBP-mediated lipogenesis." Proceedings of the National Academy of Sciences of the United States of America 117(49): 31189-31197.
1622	Yi, R. X., et al. (2020). "Dihydroartemisinin initiates ferroptosis in glioblastoma through glutathione peroxidase 4 inhibition." Bioscience Reports 40: 10.
1623	Yi, X. L., et al. (2021). "Changes in phospholipid metabolism in exosomes of hormone-sensitive and hormone-resistant prostate cancer cells." Journal of Cancer 12(10): 2893-2902.
1624	Yi, Y. C., et al. (2021). "Dihydroartemisinin Suppresses the Tumorigenesis and Cycle Progression of Colorectal Cancer by Targeting CDK1/CCNB1/PLK1 Signaling." Frontiers in Oncology 11: 12.
1625	Yin, J., et al. (2021). "Identification of Ferroptosis Biomarker in AHH-1 Lymphocytes Associated with Low Dose Radiation." Health Physics 120(5): 541-551.
1626	Yin, W. J., et al. (2021). "Immune infiltration and a ferroptosis-associated gene signature for predicting the prognosis of patients with endometrial cancer." Aging-Us 13(12): 16713-16732.
1627	Yin, X. H., et al. (2021). "Artesunate Suppresses the Proliferation and Development of Estrogen Receptor-alpha-Positive Endometrial Cancer in HAND2-Dependent Pathway." Frontiers in Cell and Developmental Biology 8: 14.
1628	Yin, Y. Y., et al. (2021). "Cascade catalytic nanoplatform based on ions interference strategy for calcium overload therapy and ferroptosis." International Journal of Pharmaceutics 606: 9.
1629	Ying, J. F., et al. (2021). "The role of iron homeostasis and iron-mediatedreactive oxygen speciesin cancer." American Journal of Cancer Research 11(5): 1895-1912.
1630	Yoshida, G. J. (2017). "Therapeutic strategies of drug repositioning targeting autophagy to induce cancer cell death: from pathophysiology to treatment." Journal of Hematology & Oncology 10: 14.
1631	Yotsumoto, S., et al. (2017). "Hyperoxidation of ether-linked phospholipids accelerates neutrophil extracellular trap formation." Scientific Reports 7: 18.
1632	You, J. H., et al. (2021). "Mitochondrial pyruvate carrier 1 regulates ferroptosis in drug-tolerant persister head and neck cancer cells via epithelial-mesenchymal transition." Cancer Letters 507: 40-54.
1633	You, J. H., et al. (2021). "PGRMC1-dependent lipophagy promotes ferroptosis in paclitaxel-tolerant persister cancer cells." Journal of Experimental & Clinical Cancer Research 40(1): 18.
1634	You, Y., et al. (2021). "Ferroptosis-Related Gene Signature Promotes Ovarian Cancer by Influencing Immune Infiltration and Invasion." Journal of Oncology 2021: 16.
1635	Young, M. M., et al. (2019). "FTY720 induces non-canonical phosphatidylserine externalization and cell death in acute myeloid leukemia." Cell Death & Disease 10: 14.
1636	Youssef, L. A., et al. (2018). "Increased erythrophagocytosis induces ferroptosis in red pulp macrophages in a mouse model of transfusion." Blood 131(23): 2581-2593.
1637	Yu, B., et al. (2020). "Magnetic field boosted ferroptosis-like cell death and responsive MRI using hybrid vesicles for cancer immunotherapy." Nature Communications 11(1): 9.
1638	Yu, B. W., et al. (2020). "Interactions of ferritin with scavenger receptor class A members." Journal of Biological Chemistry 295(46): 15727-15741.
1639	Yu, C., et al. (2021). "Targeting of cancer cell death mechanisms by curcumin: Implications to cancer therapy." Basic & Clinical Pharmacology & Toxicology 129(6): 397-415.
1640	Yu, H. C., et al. (2019). "Sulfasalazine-induced ferroptosis in breast cancer cells is reduced by the inhibitory effect of estrogen receptor on the transferrin receptor." Oncology Reports 42(2): 826-838.
1641	Yu, H. N., et al. (2018). "Design, synthesis, cytotoxicity and mechanism of novel dihydroartemisinin-coumarin hybrids as potential anti-cancer agents." European Journal of Medicinal Chemistry 151: 434-449.
1642	Yu, H. T., et al. (2017). "Ferroptosis, a new form of cell death, and its relationships with tumourous diseases." Journal of Cellular and Molecular Medicine 21(4): 648-657.
1643	Yu, H. X., et al. (2019). "RNA sequencing uncovers the key long non-coding RNAs and potential molecular mechanism contributing to XAV939-mediated inhibition of non-small cell lung cancer." Oncology Letters 17(6): 4994-5004.
1644	Yu, J. and J. Q. Wang (2021). "Research mechanisms of and pharmaceutical treatments for ferroptosis in liver diseases." Biochimie 180: 149-157.
1645	Yu, J., et al. (2021). "Mechanisms of Neoantigen-Targeted Induction of Pyroptosis and Ferroptosis: From Basic Research to Clinical Applications." Frontiers in Oncology 11: 11.
1646	Yu, J., et al. (2020). "Induction of programmed necrosis: A novel anti-cancer strategy for natural compounds." Pharmacology & Therapeutics 214: 11.
1647	Yu, M. Y., et al. (2019). "Targeted exosome-encapsulated erastin induced ferroptosis in triple negative breast cancer cells." Cancer Science 110(10): 3173-3182.
1648	Yu, S. J., et al. (2021). "Recent Progress of Ferroptosis in Lung Diseases." Frontiers in Cell and Developmental Biology 9: 10.
1649	Yu, W. J., et al. (2020). "Acquisition of Cisplatin Resistance Shifts Head and Neck Squamous Cell Carcinoma Metabolism toward Neutralization of Oxidative Stress." Cancers 12(6): 16.
1650	Yu, X., et al. (2021). "A Prognostic Model of Pancreatic Cancer Based on Ferroptosis-Related Genes to Determine Its Immune Landscape and Underlying Mechanisms." Frontiers in Cell and Developmental Biology 9: 13.
1651	Yu, Y., et al. (2015). "The ferroptosis inducer erastin enhances sensitivity of acute myeloid leukemia cells to chemotherapeutic agents." Molecular & Cellular Oncology 2(4): 7.
1652	Yu, Y., et al. (2021). "Ferroptosis: a cell death connecting oxidative stress, inflammation and cardiovascular diseases." Cell Death Discovery 7(1): 10.
1653	Yu, Z. X., et al. (2021). "A novel ferroptosis related gene signature is associated with prognosis in patients with ovarian serous cystadenocarcinoma." Scientific Reports 11(1): 12.
1654	Yuan, B., et al. (2020). "Dihydroartemisinin Inhibits the Proliferation, Colony Formation and Induces Ferroptosis of Lung Cancer Cells by Inhibiting PRIM2/SLC7A11 Axis." Oncotargets and Therapy 13: 10829-10840.
1655	Yuan, H., et al. (2021). "Ferroptosis Photoinduced by New Cyclometalated Iridium(III) Complexes and Its Synergism with Apoptosis in Tumor Cell Inhibition." Angewandte Chemie-International Edition 60(15): 8174-8181.
1656	Yuan, H., et al. (2016). "CISD1 inhibits ferroptosis by protection against mitochondrial lipid peroxidation." Biochemical and Biophysical Research Communications 478(2): 838-844.
1657	Yuan, H., et al. (2016). "Identification of ACSL4 as a biomarker and contributor of ferroptosis." Biochemical and Biophysical Research Communications 478(3): 1338-1343.
1658	Yuan, H. S., et al. (2021). "Ferroptosis and its potential as a therapeutic target." Biochemical Pharmacology 186: 6.
1659	Yuan, L. Q., et al. (2020). "Induction of apoptosis and ferroptosis by a tumor suppressing magnetic field through ROS-mediated DNA damage." Aging-Us 12(4): 3662-3681.
1660	Yuan, Y., et al. (2021). "CLTRN, Regulated by NRF1/RAN/DLD Protein Complex, Enhances Radiation Sensitivity of Hepatocellular Carcinoma Cells Through Ferroptosis Pathway." International Journal of Radiation Oncology Biology Physics 110(3): 859-871.
1661	Yuan, Y., et al. (2021). "Iron Regulates the Warburg Effect and Ferroptosis in Colorectal Cancer." Frontiers in Oncology 11: 12.
1662	Yuan, Z. H., et al. (2021). "Fatty Acids Metabolism: The Bridge Between Ferroptosis and Ionizing Radiation." Frontiers in Cell and Developmental Biology 9: 15.
1663	Yue, L. D., et al. (2018). "Development of a novel FePt-based multifunctional ferroptosis agent for high-efficiency anticancer therapy." Nanoscale 10(37): 17858-17864.
1664	Yuk, H., et al. (2021). "Necrostatin-1 Prevents Ferroptosis in a RIPK1-and IDO-Independent Manner in Hepatocellular Carcinoma." Antioxidants 10(9): 14.
1665	Yusuf, R. Z., et al. (2020). "Aldehyde dehydrogenase 3a2 protects AML cells from oxidative death and the synthetic lethality of ferroptosis inducers." Blood 136(11): 1303-1316.
1666	Zafar, H., et al. (2021). "Recent progress on nanomedicine-induced ferroptosis for cancer therapy." Biomaterials Science 9(15): 5092-5115.
1667	Zaffaroni, N. and G. L. Beretta (2021). "Nanoparticles for Ferroptosis Therapy in Cancer." Pharmaceutics 13(11): 17.
1668	Zeitler, L., et al. (2021). "Anti-ferroptotic mechanism of IL4i1-mediated amino acid metabolism." Elife 10: 22.
1669	Zeng, H., et al. (2021). "Ferroptosis-Associated Classifier and Indicator for Prognostic Prediction in Cutaneous Melanoma." Journal of Oncology 2021: 16.
1670	Zeng, K. W. and M. Y. Gu (2020). "Annual advances of integrative pharmacology in 2019." Traditional Medicine Research 5(2): 74-82.
1671	Zeng, L., et al. (2021). "Cadmium attenuates testosterone synthesis by promoting ferroptosis and blocking autophagosome-lysosome fusion." Free Radical Biology and Medicine 176: 176-188.
1672	Zeng, N., et al. (2021). "Construction of a Ferroptosis-Related Gene Signature for Predicting Survival and Immune Microenvironment in Melanoma Patients." International Journal of General Medicine 14: 6423-6438.
1673	Zeng, T., et al. (2020). "Indoleamine 2, 3-dioxygenase 1enhanceshepatocytes ferroptosis in acute immune hepatitis associated with excess nitrative stress." Free Radical Biology and Medicine 152: 668-679.
1674	Zhang, A. R., et al. (2021). "Development and Validation of a Robust Ferroptosis-Related Prognostic Signature in Lung Adenocarcinoma." Frontiers in Cell and Developmental Biology 9: 21.
1675	Zhang, B. W., et al. (2021). "Multifaceted roles of HSF1 in cell death: A state-of-the-art review." Biochimica Et Biophysica Acta-Reviews on Cancer 1876(2): 13.
1676	Zhang, C., et al. (2021). "Biomimetic gold nanocages for overcoming chemoresistance of osteosarcoma by ferroptosis and immunogenic cell death." Materials & Design 210: 12.
1677	Zhang, C. P., et al. (2020). ""Iron free" zinc oxide nanoparticles with ion-leaking properties disrupt intracellularreactive oxygen speciesand iron homeostasis to induce ferroptosis." Cell Death & Disease 11(3): 15.
1678	Zhang, D. S., et al. (2019). "Tumor microenvironment responsive FePt/MoS2 nanocomposites with chemotherapy and photothermal therapy for enhancing cancer immunotherapy." Nanoscale 11(42): 19912-19922.
1679	Zhang, F., et al. (2019). "Engineering Magnetosomes for Ferroptosis/Immunomodulation Synergism in Cancer." Acs Nano 13(5): 5662-5673.
1680	Zhang, G. L., et al. (2020). "Oxygen-enriched Fe3O4/Gd2O3 nanopeanuts for tumor-targeting MRI and ROS-triggered dual-modal cancer therapy through platinum (IV) prodrugs delivery." Chemical Engineering Journal 388: 11.
1681	Zhang, H., et al. (2020). "miR-30-5p-mediated ferroptosis of trophoblasts is implicated in the pathogenesis of preeclampsia." Redox Biology 29: 16.
1682	Zhang, H., et al. (2021). "The Effect of Ferroptosis-Related Genes on Prognosis and Tumor Mutational Burden in Hepatocellular Carcinoma." Journal of Oncology 2021: 12.
1683	Zhang, H., et al. (2021). "Role of Ferroptosis in Non-Alcoholic Fatty Liver Disease and Its Implications for Therapeutic Strategies." Biomedicines 9(11): 14.
1684	Zhang, H. F., et al. (2021). "Proteomic Screens for Suppressors of Anoikis Identify IL1RAP as a Promising Surface Target in Ewing Sarcoma." Cancer Discovery 11(11): 2884-2903.
1685	Zhang, H. L., et al. (2021). "Pyridoxal Isonicotinoyl Hydrazone Improves Neurological Recovery by Attenuating Ferroptosis and Inflammation in Cerebral Hemorrhagic Mice." Biomed Research International 2021: 12.
1686	Zhang, H. M., et al. (2021). "Circular RNA RHOT1 promotes progression and inhibits ferroptosis via mir-106a-5p/STAT3 axis in breast cancer." Aging-Us 13(6): 8115-8126.
1687	Zhang, H. Y., et al. (2020). "CAF secreted miR-522 suppresses ferroptosis and promotes acquired chemo-resistance in gastric cancer." Molecular Cancer 19(1): 17.
1688	Zhang, H. Y., et al. (2021). "Chemotoxicity-induced exosomal lncFERO regulates ferroptosis and stemness in gastric cancer stem cells." Cell Death & Disease 12(12): 14.
1689	Zhang, H. Y., et al. (2020). "Circular RNA TTBK2 regulates cell proliferation, invasion and ferroptosis via miR-761/ITGB8 axis in glioma." European Review for Medical and Pharmacological Sciences 24(5): 2585-2600.
1690	Zhang, J. (2020). "The osteoprotective effects of artemisinin compounds and the possible mechanisms associated with intracellular iron: A review of in vivo and in vitro studies." Environmental Toxicology and Pharmacology 76: 8.
1691	Zhang, J., et al. (2021). "Knowledge Domain and Emerging Trends in Ferroptosis Research: A Bibliometric and Knowledge-Map Analysis." Frontiers in Oncology 11: 16.
1692	Zhang, J., et al. (2021). "Heparanase-driven sequential released nanoparticles for ferroptosis and tumor microenvironment modulations synergism in breast cancer therapy." Biomaterials 266: 14.
1693	Zhang, J. H., et al. (2020). "Oridonin induces ferroptosis by inhibiting gamma-glutamyl cycle inTE1cells." Phytotherapy Research 35(1): 494-503.
1694	Zhang, J. J., et al. (2021). "Mechanisms and pharmacological applications of ferroptosis: a narrative review." Annals of Translational Medicine 9(19): 11.
1695	Zhang, J. J., et al. (2020). "Systematic analysis of the ABC transporter family in hepatocellular carcinoma reveals the importance of ABCB6 in regulating ferroptosis." Life Sciences 257: 14.
1696	Zhang, J. Y., et al. (2021). "Comprehensive Analysis Identifies Potential Ferroptosis-Associated mRNA Therapeutic Targets in Ovarian Cancer." Frontiers in Medicine 8: 14.
1697	Zhang, K. M., et al. (2021). "A Ferroptosis-Related lncRNAs Signature Predicts Prognosis and Immune Microenvironment for Breast Cancer." Frontiers in Molecular Biosciences 8: 19.
1698	Zhang, K. X., et al. (2018). "miR-9 regulates ferroptosis by targeting glutamic-oxaloacetic transaminase GOT1 in melanoma." Molecular Carcinogenesis 57(11): 1566-1576.
1699	Zhang, L., et al. (2018). "Overexpression of SLC7A11: a novel oncogene and an indicator of unfavorable prognosis for liver carcinoma." Future Oncology 14(10): 927-936.
1700	Zhang, L., et al. (2020). "IMCA Induces Ferroptosis Mediated by SLC7A11 through the AMPK/mTOR Pathway in Colorectal Cancer." Oxidative Medicine and Cellular Longevity 2020: 14.
1701	Zhang, L. Y., et al. (2021). "Nrf2 Is a Potential Modulator for Orchestrating Iron Homeostasis and Redox Balance in Cancer Cells." Frontiers in Cell and Developmental Biology 9: 14.
1702	Zhang, L. Z., et al. (2021). "Transferrin receptor-mediated reactive oxygen species promotes ferroptosis of KGN cells via regulating NADPH oxidase 1/PTEN induced kinase 1/acyl-CoA synthetase long chain family member 4 signaling." Bioengineered 12(1): 4983-4994.
1703	Zhang, M., et al. (2021). "A Novel Ferroptosis-Related Gene Model for Overall Survival Predictions of Bladder Urothelial Carcinoma Patients." Frontiers in Oncology 11: 12.
1704	Zhang, M. Y., et al. (2021). "Guizhi Fuling Capsule ameliorates endometrial hyperplasia through promoting p62-Keap1-NRF2-mediated ferroptosis." Journal of Ethnopharmacology 274: 10.
1705	Zhang, P. F., et al. (2021). "Triapine/Ce6-loaded and lactose-decorated nanomicelles provide an effective chemo-photodynamic therapy for hepatocellular carcinoma through a reactive oxygen species-boosting and ferroptosis-inducing mechanism." Chemical Engineering Journal 425: 14.
1706	Zhang, P. S., et al. (2019). "Coordinatively Unsaturated Fe3+ Based Activatable Probes for Enhanced MRI and Therapy of Tumors." Angewandte Chemie-International Edition 58(32): 11088-11096.
1707	Zhang, Q. T., et al. (2021). "Artemisinin Derivatives Inhibit Non-small Cell Lung Cancer Cells Through Induction of ROS-dependent Apoptosis/Ferroptosis." Journal of Cancer 12(13): 4075-4085.
1708	Zhang, Q. Z., et al. (2019). "Folic acid improves abnormal behavior via mitigation of oxidative stress, inflammation, and ferroptosis in the BTBR T plus tf/J mouse model of autism." Journal of Nutritional Biochemistry 71: 98-109.
1709	Zhang, S., et al. (2020). "Pan-cancer analysis of iron metabolic landscape across the Cancer Genome Atlas." Journal of Cellular Physiology 235(2): 1013-1024.
1710	Zhang, S., et al. (2021). "Novel Ferroptosis-Related Multigene Prognostic Models for Patients with Bladder Cancer." International Journal of General Medicine 14: 8651-8666.
1711	Zhang, T., et al. (2020). "Polyamine pathway activity promotes cysteine essentiality in cancer cells." Nature Metabolism 2(10): 1062-+.
1712	Zhang, T., et al. (2021). "Targeting histone deacetylase enhances the therapeutic effect of Erastin-induced ferroptosis in EGFR-activating mutant lung adenocarcinoma." Translational Lung Cancer Research 10(4): 1857-1872.
1713	Zhang, W., et al. (2020). "The progress and perspective of nanoparticle-enabled tumor metastasis treatment." Acta Pharmaceutica Sinica B 10(11): 2037-2053.
1714	Zhang, W., et al. (2019). "Fluorescence biosensor for Fe(III) in cells based on Fe(III) catalytze Au-nanocomposites release Au NPs." Sensors and Actuators B-Chemical 286: 16-21.
1715	Zhang, W. F., et al. (2018). "Targeted p53 on Small-Molecules-Induced Ferroptosis in Cancers." Frontiers in Oncology 8: 9.
1716	Zhang, W. J., et al. (2021). "RBMS1 regulates lung cancer ferroptosis through translational control of SLC7A11." Journal of Clinical Investigation 131(22): 21.
1717	Zhang, W. J., et al. (2021). "Molecular subtypes based on ferroptosis-related genes and tumor microenvironment infiltration characterization in lung adenocarcinoma." Oncoimmunology 10(1): 13.
1718	Zhang, W. Q., et al. (2021). "Construction and Validation of a Novel Ferroptosis-Related lncRNA Signature to Predict Prognosis in Colorectal Cancer Patients." Frontiers in Genetics 12: 12.
1719	Zhang, X., et al. (2019). "Ferroptosis is governed by differential regulation of transcription in liver cancer." Redox Biology 24: 14.
1720	Zhang, X., et al. (2021). "FIN56, a novel ferroptosis inducer, triggers lysosomal membrane permeabilization in a TFEB-dependent manner in glioblastoma." Journal of Cancer 12(22): 6610-6619.
1721	Zhang, X., et al. (2021). "Endogenous glutamate determines ferroptosis sensitivity via ADCY10-dependent YAP suppression in lung adenocarcinoma." Theranostics 11(12): 5650-5674.
1722	Zhang, X. F., et al. (2019). "Inhibition of tumor propellant glutathione peroxidase 4 induces ferroptosis in cancer cells and enhances anticancer effect of cisplatin." Journal of Cellular Physiology 235(4): 3425-3437.
1723	Zhang, X. F., et al. (2020). "Crosstalk between noncoding RNAs and ferroptosis: new dawn for overcoming cancer progression." Cell Death & Disease 11(7): 22.
1724	Zhang, X. K., et al. (2021). "Tailored theranostic nanoparticles cause efficient ferroptosis in head and neck squamous cell carcinoma through a reactive oxygen species "butterfly effect"." Chemical Engineering Journal 423: 12.
1725	Zhang, X. L., et al. (2021). "High-fat diet aggravates colitis-associated carcinogenesis by evading ferroptosis in the ER stress-mediated pathway." Free Radical Biology and Medicine 177: 156-166.
1726	Zhang, X. Y., et al. (2020). "The Effect of Chinese Traditional Medicine Huaiqihuang (HQH) on the Protection of Nephropathy." Oxidative Medicine and Cellular Longevity 2020: 10.
1727	Zhang, X. Y., et al. (2021). "Biomimetic Nanomaterials Triggered Ferroptosis for Cancer Theranostics." Frontiers in Chemistry 9: 17.
1728	Zhang, X. Y., et al. (2021). "To betray or to fight? The dual identity of the mitochondria in cancer." Future Oncology 17(6): 723-743.
1729	Zhang, X. Y., et al. (2020). "The Nrf-2/HO-1 Signaling Axis: A Ray of Hope in Cardiovascular Diseases." Cardiology Research and Practice 2020: 9.
1730	Zhang, Y., et al. (2021). "A robust camphor-based colorimetric and fluormetric dual-modal probe with a large Stokes shift for real-time monitoring of endogenous labile Fe2+ in vivo and in vitro." Dyes and Pigments 194: 10.
1731	Zhang, Y., et al. (2019). "Imidazole Ketone Erastin Induces Ferroptosis and Slows Tumor Growth in a Mouse Lymphoma Model." Cell Chemical Biology 26(5): 623-+.
1732	Zhang, Y., et al. (2020). "Computational repositioning of dimethyl fumarate for treating alcoholic liver disease." Cell Death & Disease 11(8): 14.
1733	Zhang, Y. B., et al. (2020). "Single-cell transcriptome analysis reveals tumor immune microenvironment heterogenicity and granulocytes enrichment in colorectal cancer liver metastases." Cancer Letters 470: 84-94.
1734	Zhang, Y. F., et al. (2021). "Ferroptosis and Its Multifaceted Roles in Cerebral Stroke." Frontiers in Cellular Neuroscience 15: 10.
1735	Zhang, Y. H., et al. (2019). "Iron regulatory protein 2 is a suppressor of mutant p53 in tumorigenesis." Oncogene 38(35): 6256-6269.
1736	Zhang, Y. H., et al. (2021). "p53 Promoted Ferroptosis in Ovarian Cancer Cells Treated with Human Serum Incubated-Superparamagnetic Iron Oxides." International Journal of Nanomedicine 16: 283-296.
1737	Zhang, Y. L., et al. (2020). "Glioblastoma Therapy Using Codelivery of Cisplatin and Glutathione Peroxidase Targeting siRNA from Iron Oxide Nanoparticles." Acs Applied Materials & Interfaces 12(39): 43408-43421.
1738	Zhang, Y. L., et al. (2021). "Loss of COPZ1 induces NCOA4 mediated autophagy and ferroptosis in glioblastoma cell lines." Oncogene 40(8): 1425-1439.
1739	Zhang, Y. L., et al. (2019). "Regulation of H2A ubiquitination and SLC7A11 expression by BAP1 and PRC1." Cell Cycle 18(8): 773-783.
1740	Zhang, Y. L., et al. (2018). "BAP1 links metabolic regulation of ferroptosis to tumour suppression." Nature Cell Biology 20(10): 1181-+.
1741	Zhang, Y. L., et al. (2021). "mTORC1 couples cyst(e)ine availability with glutathione peroxidase 4 protein synthesis and ferroptosis regulation." Nature Communications 12(1): 14.
1742	Zhang, Y. L., et al. (2021). "Versatile metal-phenolic network nanoparticles for multitargeted combination therapy and magnetic resonance tracing in glioblastoma." Biomaterials 278: 13.
1743	Zhang, Y. L., et al. (2019). "BAP1 suppresses tumor development by inducing ferroptosis upon SLC7A11 repression." Molecular & Cellular Oncology 6(1): 3.
1744	Zhang, Y. X., et al. (2021). "The toxicity mechanism of different sized iron nanoparticles on human breast cancer (MCF7) cells." Food Chemistry 341: 9.
1745	Zhang, Y. X., et al. (2021). "High-fat diet impairs ferroptosis and promotes cancer invasiveness via downregulating tumor suppressor ACSL4 in lung adenocarcinoma." Biology Direct 16(1): 13.
1746	Zhang, Y. Y., et al. (2021). "LncRNA OIP5-AS1 inhibits ferroptosis in prostate cancer with long-term cadmium exposure through miR-128-3p/SLC7A11 signaling." Ecotoxicology and Environmental Safety 220: 9.
1747	Zhang, Y. Y., et al. (2021). "Juglone, a novel activator of ferroptosis, induces cell death in endometrial carcinoma Ishikawa cells." Food & Function 12(11): 4947-4959.
1748	Zhang, Z., et al. (2021). "Holo-lactoferrin: the link between ferroptosis and radiotherapy in triple-negative breast cancer." Theranostics 11(7): 3167-3182.
1749	Zhang, Z. C., et al. (2020). "Versatile iron-vitamin K-3 derivative-based nanoscale coordination polymer augments tumor ferroptotic therapy." Nano Research 14(7): 2398-2409.
1750	Zhang, Z. J., et al. (2021). "Development and validation of a ferroptosis-related model for three digestive tract tumors based on a pan-cancer analysis." Epigenomics 13(18): 1497-1514.
1751	Zhang, Z. J., et al. (2021). "A Novel Ferroptosis-Related 4-Gene Prognostic Signature for Cholangiocarcinoma and Photodynamic Therapy." Frontiers in Oncology 11: 16.
1752	Zhang, Z. L., et al. (2019). "RNA-binding protein ZFP36/TTP protects against ferroptosis by regulating autophagy signaling pathway in hepatic stellate cells." Autophagy 16(8): 1482-1505.
1753	Zhang, Z. L., et al. (2020). "The BRD7-P53-SLC25A28 axis regulates ferroptosis in hepatic stellate cells." Redox Biology 36: 17.
1754	Zhang, Z. L., et al. (2018). "Activation of ferritinophagy is required for the RNA-binding protein ELAVL1/HuR to regulate ferroptosis in hepatic stellate cells." Autophagy 14(12): 2083-2103.
1755	Zhang, Z. Y., et al. (2021). "Evaluation of Ferroptosis-related Gene AKR1C1 as a Novel Biomarker Associated with the Immune Microenvironment and Prognosis in Breast Cancer." International Journal of General Medicine 14: 6189-6200.
1756	Zhao, B., et al. (2021). "Static Magnetic Field (02-04 T) Stimulates the Self-Renewal Ability of Osteosarcoma Stem Cells Through Autophagic Degradation of Ferritin." Bioelectromagnetics 42(5): 371-383.
1757	Zhao, F. G., et al. (2020). "Artesunate Impairs Growth in Cisplatin-Resistant Bladder Cancer Cells by Cell Cycle Arrest, Apoptosis and Autophagy Induction." Cells 9(12): 19.
1758	Zhao, G. J., et al. (2021). "Ferroptosis-Related Gene-Based Prognostic Model and Immune Infiltration in Clear Cell Renal Cell Carcinoma." Frontiers in Genetics 12: 13.
1759	Zhao, J., et al. (2021). "Erastin-induced ferroptosis causes physiological and pathological changes in healthy tissues of mice." Molecular Medicine Reports 24(4): 8.
1760	Zhao, J. M., et al. (2020). "PEBP1 acts as a rheostat between prosurvival autophagy and ferroptotic death in asthmatic epithelial cells." Proceedings of the National Academy of Sciences of the United States of America 117(25): 14376-14385.
1761	Zhao, J. S., et al. (2021). "Prognostic Model and Nomogram Construction Based on a Novel Ferroptosis-Related Gene Signature in Lower-Grade Glioma." Frontiers in Genetics 12: 12.
1762	Zhao, J. Z., et al. (2021). "Targeting ferroptosis in osteosarcoma." Journal of Bone Oncology 30: 7.
1763	Zhao, L. Y., et al. (2021). "Apatinib induced ferroptosis by lipid peroxidation in gastric cancer." Gastric Cancer 24(3): 642-654.
1764	Zhao, N., et al. (2021). "Ferronostics: Measuring Tumoral Ferrous Iron with PET to Predict Sensitivity to Iron-Targeted Cancer Therapies." Journal of Nuclear Medicine 62(7): 949-955.
1765	Zhao, S. F., et al. (2021). "Iron deficiency exacerbates cisplatin- or rhabdomyolysis-induced acute kidney injury through promoting iron-catalyzed oxidative damage." Free Radical Biology and Medicine 173: 81-96.
1766	Zhao, T. M., et al. (2021). "Therapeutic potential of bicyclol in liver diseases: Lessons from a synthetic drug based on herbal derivative in traditional Chinese medicine." International Immunopharmacology 91: 10.
1767	Zhao, X., et al. (2020). "Inhibition of ferroptosis attenuates busulfan-induced oligospermia in mice." Toxicology 440: 8.
1768	Zhao, X. N. and F. Chen (2021). "Propofol induces the ferroptosis of colorectal cancer cells by downregulating STAT3 expression." Oncology Letters 22(5): 9.
1769	Zhao, Y., et al. (2021). "Molecular Mechanisms of Ferroptosis and Its Roles in Hematologic Malignancies." Frontiers in Oncology 11: 16.
1770	Zhao, Y. B., et al. (2020). "HCAR1/MCT1 Regulates Tumor Ferroptosis through the Lactate-Mediated AMPK-SCD1 Activity and Its Therapeutic Implications." Cell Reports 33(10): 19.
1771	Zhao, Y. C., et al. (2020). "The Role of Erastin in Ferroptosis and Its Prospects in Cancer Therapy." Oncotargets and Therapy 13: 5429-5441.
1772	Zhao, Y. M., et al. (2019). "Salinomycin-Loaded Gold Nanoparticles for Treating Cancer Stem Cells by Ferroptosis-Induced Cell Death." Molecular Pharmaceutics 16(6): 2532-2539.
1773	Zheng, B., et al. (2021). "Comprehensive analysis of new prognostic signature based on ferroptosis-related genes in clear cell renal cell carcinoma." Aging-Us 13(15): 19789-19804.
1774	Zheng, D. W., et al. (2018). "A Simply Modified Lymphocyte for Systematic Cancer Therapy." Advanced Materials 30(31): 8.
1775	Zheng, D. W., et al. (2017). "Switching Apoptosis to Ferroptosis: Metal-Organic Network for High-Efficiency Anticancer Therapy." Nano Letters 17(1): 284-291.
1776	Zheng, H., et al. (2021). "Embryonal erythropoiesis and aging exploit ferroptosis." Redox Biology 48: 15.
1777	Zheng, J. F., et al. (2021). "Comprehensive analyses of glycolysis-related lncRNAs for ovarian cancer patients." Journal of Ovarian Research 14(1): 14.
1778	Zheng, J. L., et al. (2021). "A Prognostic Ferroptosis-Related lncRNAs Signature Associated With Immune Landscape and Radiotherapy Response in Glioma." Frontiers in Cell and Developmental Biology 9: 17.
1779	Zheng, J. S. and M. Conrad (2020). "The Metabolic Underpinnings of Ferroptosis." Cell Metabolism 32(6): 920-937.
1780	Zheng, J. S., et al. (2021). "Sorafenib fails to trigger ferroptosis across a wide range of cancer cell lines." Cell Death & Disease 12(7): 10.
1781	Zheng, K., et al. (2021). "Regulation of ferroptosis by bioactive phytochemicals: Implications for medical nutritional therapy." Pharmacological Research 168: 16.
1782	Zheng, Q., et al. (2021). "Deficiency of the X-inactivation escaping gene KDM5C in clear cell renal cell carcinoma promotes tumorigenicity by reprogramming glycogen metabolism and inhibiting ferroptosis." Theranostics 11(18): 8674-8691.
1783	Zheng, Z. Y., et al. (2021). "Identification of seven novel ferroptosis-related long non-coding RNA signatures as a diagnostic biomarker for acute myeloid leukemia." Bmc Medical Genomics 14(1): 13.
1784	Zhi, Y., et al. (2021). "Ferroptosis Holds Novel Promise in Treatment of Cancer Mediated by Non-coding RNAs." Frontiers in Cell and Developmental Biology 9: 14.
1785	Zhong, Y. T., et al. (2021). "Hierarchical dual-responsive cleavable nanosystem for synergetic photodynamic/photothermal therapy against melanoma." Materials Science & Engineering C-Materials for Biological Applications 131: 15.
1786	Zhou, B., et al. (2018). "Tom20 senses iron-activatedreactive oxygen speciessignaling to promote melanoma cell pyroptosis." Cell Research 28(12): 1171-1185.
1787	Zhou, B. R., et al. (2020). "Ferroptosis is a type of autophagy-dependent cell death." Seminars in Cancer Biology 66: 89-100.
1788	Zhou, F. and B. A. Chen (2021). "Prognostic significance of ferroptosis-related genes and their methylation in AML." Hematology 26(1): 919-930.
1789	Zhou, H. H., et al. (2019). "Erastin Reverses ABCB1-Mediated Docetaxel Resistance in Ovarian Cancer." Frontiers in Oncology 9: 10.
1790	Zhou, J., et al. (2017). "Peptide B targets soluble guanylyl cyclase alpha 1 and kills prostate cancer cells." Plos One 12(8): 13.
1791	Zhou, L., et al. (2021). "Chrysin induces autophagy-dependent ferroptosis to increase chemosensitivity to gemcitabine by targeting CBR1 in pancreatic cancer cells." Biochemical Pharmacology 193: 14.
1792	Zhou, L. L., et al. (2021). "Metal-Polyphenol-Network Coated Prussian Blue Nanoparticles for Synergistic Ferroptosis and Apoptosis via Triggered glutathione peroxidase 4 Inhibition and Concurrent In Situ Bleomycin Toxification." Small 17(47): 11.
1793	Zhou, L. L., et al. (2021). "A Ferrocene-Functionalized Covalent Organic Framework for Enhancing Chemodynamic Therapy via Redox Dyshomeostasis." Small 17(32): 12.
1794	Zhou, L. Q., et al. (2021). "Targeting ferroptosis synergistically sensitizes apoptotic sonodynamic anti-tumor nanotherapy." Nano Today 39: 12.
1795	Zhou, M., et al. (2021). "Dysregulated ferroptosis-related genes indicate potential clinical benefits for anti-PD-1/PD-L1 immunotherapy in lung adenocarcinoma." Journal of Clinical Laboratory Analysis 35(12): 9.
1796	Zhou, N. and J. K. Bao (2020). "FerrDb: a manually curated resource for regulators and markers of ferroptosis and ferroptosis-disease associations." Database-the Journal of Biological Databases and Curation: 8.
1797	Zhou, Q. M., et al. (2021). "Self-amplification of oxidative stress with tumour microenvironment-activatable iron-doped nanoplatform for targeting hepatocellular carcinoma synergistic cascade therapy and diagnosis." Journal of Nanobiotechnology 19(1): 18.
1798	Zhou, R. R., et al. (2021). "Development of a Ferroptosis-Related lncRNA Signature to Predict the Prognosis and Immune Landscape of Bladder Cancer." Disease Markers 2021: 22.
1799	Zhou, W. B., et al. (2018). "Research Progresss on Mechanism of Ferroptosis." Progress in Biochemistry and Biophysics 45(1): 16-22.
1800	Zhou, X. D., et al. (2021). "miR-190a-5p regulates cardiomyocytes response to ferroptosis via directly targeting GLS2." Biochemical and Biophysical Research Communications 566: 9-15.
1801	Zhou, X. M., et al. (2021). "Flubendazole, FDA-approved anthelmintic, elicits valid antitumor effects by targeting P53 and promoting ferroptosis in castration-resistant prostate cancer." Pharmacological Research 164: 14.
1802	Zhou, X. X., et al. (2020). "The functions and clinical significance of circRNAs in hematological malignancies." Journal of Hematology & Oncology 13(1): 15.
1803	Zhou, Y. L., et al. (2019). "The crosstalk between autophagy and ferroptosis: what can we learn to target drug resistance in cancer?" Cancer Biology & Medicine 16(4): 630-646.
1804	Zhou, Y. L., et al. (2021). "Polyphyllin III-Induced Ferroptosis in MDA-MB-231 Triple-Negative Breast Cancer Cells can Be Protected Against by KLF4-Mediated Upregulation of xCT." Frontiers in Pharmacology 12: 14.
1805	Zhu, G. Q., et al. (2021). "O-GlcNAcylation enhances sensitivity to RSL3-induced ferroptosis via the YAP/TFRC pathway in liver cancer." Cell Death Discovery 7(1): 12.
1806	Zhu, G. S., et al. (2021). "Prognostic value of ferroptosis-related genes in patients with lung adenocarcinoma." Thoracic Cancer 12(12): 1890-1899.
1807	Zhu, H. B., et al. (2021). "Asah2 Represses the p53-Hmox1 Axis to Protect Myeloid-Derived Suppressor Cells from Ferroptosis." Journal of Immunology 206(6): 1395-1404.
1808	Zhu, J., et al. (2021). "Expression and Prognostic Characteristics of Ferroptosis-Related Genes in Colon Cancer." International Journal of Molecular Sciences 22(11): 15.
1809	Zhu, J. D., et al. (2020). "Upconverting Nanocarriers Enable Triggered Microtubule Inhibition and Concurrent Ferroptosis Induction for Selective Treatment of Triple-Negative Breast Cancer." Nano Letters 20(9): 6235-6245.
1810	Zhu, J. H., et al. (2020). "The Molecular Mechanisms of Regulating Oxidative Stress-Induced Ferroptosis and Therapeutic Strategy in Tumors." Oxidative Medicine and Cellular Longevity 2020: 14.
1811	Zhu, L., et al. (2021). "Identification the ferroptosis-related gene signature in patients with esophageal adenocarcinoma." Cancer Cell International 21(1): 13.
1812	Zhu, L. Z., et al. (2021). "A Novel Ferroptosis-Related Gene Signature for Overall Survival Prediction in Patients With Breast Cancer." Frontiers in Cell and Developmental Biology 9: 13.
1813	Zhu, M. C., et al. (2020). "Transcriptomic analysis of key genes and pathways in human bronchial epithelial cells BEAS-2B exposed to urban particulate matter." Environmental Science and Pollution Research 28(8): 9598-9609.
1814	Zhu, M. Q., et al. (2021). "Immunogenic Cell Death Induction by Ionizing Radiation." Frontiers in Immunology 12: 9.
1815	Zhu, S., et al. (2021). "Targeting NF-kappa B-dependent alkaliptosis for the treatment of venetoclax-resistant acute myeloid leukemia cells." Biochemical and Biophysical Research Communications 562: 55-61.
1816	Zhu, S., et al. (2017). "HSPA5 Regulates Ferroptotic Cell Death in Cancer Cells." Cancer Research 77(8): 2064-2077.
1817	Zhu, S. Q., et al. (2021). "Ferroptosis: A Novel Mechanism of Artemisinin and its Derivatives in Cancer Therapy." Current Medicinal Chemistry 28(2): 329-345.
1818	Zhu, S. Y., et al. (2020). "Lysosomal quality control of cell fate: a novel therapeutic target for human diseases." Cell Death & Disease 11(9): 13.
1819	Zhu, T., et al. (2021). "Autophagy Regulates VDAC3 Ubiquitination by FBXW7 to Promote Erastin-Induced Ferroptosis in Acute Lymphoblastic Leukemia." Frontiers in Cell and Developmental Biology 9: 11.
1820	Zhu, X. P., et al. (2021). "Characterization of ferroptosis signature to evaluate the predict prognosis and immunotherapy in glioblastoma." Aging-Us 13(13): 17655-17672.
1821	Zhu, Y. M., et al. (2021). "TRIM26 Induces Ferroptosis to Inhibit Hepatic Stellate Cell Activation and Mitigate Liver Fibrosis Through Mediating SLC7A11 Ubiquitination." Frontiers in Cell and Developmental Biology 9: 13.
1822	Zhul, T., et al. (2019). "Ferroptosis promotes photodynamic therapy: supramolecular photosentizer-inducer nanodrug for enhanced cancer treatment." Theranostics 9(11): 3293-3307.
1823	Zhuo, S. H., et al. (2020). "Clinical and Biological Significances of a Ferroptosis-Related Gene Signature in Glioma." Frontiers in Oncology 10: 14.
1824	Zielke, S., et al. (2018). "Loperamide, pimozide, and STF-62247 trigger autophagy-dependent cell death in glioblastoma cells." Cell Death & Disease 9: 16.
1825	Zille, M., et al. (2019). "Ferroptosis in Neurons and Cancer Cells Is Similar But Differentially Regulated by Histone Deacetylase Inhibitors." Eneuro 6(1): 20.
1826	Zou, Y., et al. (2019). "A glutathione peroxidase 4-dependent cancer cell state underlies the clear-cell morphology and confers sensitivity to ferroptosis." Nature Communications 10: 13.
1827	Zou, Y. L., et al. (2020). "Plasticity of ether lipids promotes ferroptosis susceptibility and evasion." Nature 585(7826): 603-+.
1828	Zou, Y. L., et al. (2020). "Cytochrome P450 oxidoreductase contributes to phospholipid peroxidation in ferroptosis." Nature Chemical Biology 16(3): 302-+.
1829	Zou, Y. L. and S. L. Schreiber (2020). "Progress in Understanding Ferroptosis and Challenges in Its Targeting for Therapeutic Benefit." Cell Chemical Biology 27(4): 463-471.
1830	Zuo, F., et al. (2020). "Molecular characteristics associated with ferroptosis in hepatocellular carcinoma progression." Human Cell 34(1): 177-186.
1831	Zuo, S. P., et al. (2020). "Novel insights on targeting ferroptosis in cancer therapy." Biomarker Research 8(1): 11.
1832	Zuo, T. T., et al. (2021). "pH-Sensitive Molecular-Switch-Containing Polymer Nanoparticle for Breast Cancer Therapy with Ferritinophagy-Cascade Ferroptosis and Tumor Immune Activation." Advanced Healthcare Materials 10(21): 15.
1833	Zuo, Y. J., et al. (2019). "Visualizing the cell ferroptosis via a novel polysiloxane-based fluorescent schiff base." Sensors and Actuators B-Chemical 298: 7.
