# Supplementary material for: The Research Landscape of Ferroptosis in Cancer: A Bibliometric Analysis
Source: Front Cell Dev Biol. 2022 May 25;10:841724. doi: 10.3389/fcell.2022.841724 (PMC9174675; doi:10.3389/fcell.2022.841724)
Supplement: Supplementary file 4 [file Table3.XLSX]

## Sheet: VOSviewer
Rank	Institution	Documents	Citations	Total link strength
1	Cent South Univ	92	3617	201
2	Guangzhou Med Univ	72	7029	287
3	Columbia Univ	67	16996	204
4	Univ Pittsburgh	66	9305	272
5	Shanghai Jiao Tong Univ	65	839	115
6	Zhejiang Univ	62	799	95
7	Chinese Acad Sci	57	2292	177
8	Sun Yat Sen Univ	47	702	66
9	Fudan Univ	43	493	74
10	Ut Southwestern Med Ctr	39	1393	150
11	Jilin Univ	38	1529	86
12	Helmholtz Zentrum Munchen	35	5142	125
13	Shandong Univ	34	311	65
14	Zhengzhou Univ	34	539	48
15	Sichuan Univ	30	362	53
16	Southern Med Univ	30	552	45
17	Tongji Univ	29	568	59
18	Wenzhou Med Univ	28	471	34
19	Wuhan Univ	26	685	20
21	Mem Sloan Kettering Canc Ctr	24	4359	99
20	China Med Univ	24	457	29
22	Stanford Univ	23	3916	62
23	Univ Texas Md Anderson Canc Ctr	23	888	51
24	Qingdao Univ	22	264	24
27	Karolinska Univ Hosp	21	1851	175
28	Univ Michigan	21	2460	96
26	Johannes Gutenberg Univ Mainz	21	699	38
25	Huazhong Univ Sci & Technol	21	274	33
29	Harvard Med Sch	20	997	97
30	Nanjing Med Univ	20	229	32
32	Univ Ghent	19	3077	87
31	Nagoya Univ	19	1780	56
35	Inserm	18	1915	146
41	Univ Paris 05	18	2005	145
34	Hop Europeen Georges Pompidou	18	1539	143
40	Univ Chinese Acad Sci	18	725	45
36	Jinan Univ	18	152	41
39	Soochow Univ	18	327	38
33	Duke Univ	18	791	32
37	Nanjing Univ	18	73	23
38	Peking Univ	18	154	22
42	Xi An Jiao Tong Univ	18	204	15
44	Guangxi Med Univ	17	158	26
43	China Pharmaceut Univ	17	341	23
46	Southeast Univ	17	423	20
45	Harbin Med Univ	17	494	18
47	Nanjing Univ Chinese Med	16	351	38
48	Zhejiang Chinese Med Univ	15	304	35
50	Ctr Rech Cordeliers	14	1693	128
54	Univ Wurzburg	14	2795	91
52	Harvard Univ	14	1786	51
49	Chongqing Med Univ	14	93	25
51	Dalian Med Univ	14	243	18
53	Tianjin Med Univ	14	42	18
57	Univ Paris 06	13	1554	122
58	Univ Sydney	13	290	36
55	Capital Med Univ	13	472	21
56	Northwestern Polytech Univ	13	289	20
62	Gustave Roussy Canc Campus	12	1340	99
64	Wistar Inst Anat & Biol	12	1847	58
63	Univ Melbourne	12	1872	57
61	German Canc Res Ctr	12	358	53
60	German Canc Consortium Dktk	12	327	48
59	Chongqing Univ	12	131	22
66	Univ Paris	11	323	54
67	Univ Tokyo	11	372	33
65	Nantong Univ	11	67	16
79	Univ Calif San Diego	10	635	63
76	Nyu	10	3129	53
81	Washington Univ	10	315	52
78	Univ Antwerp	10	1009	48
74	Nanyang Technol Univ	10	398	32
68	Beijing Inst Technol	10	410	28
69	Chinese Acad Med Sci	10	78	25
77	Shanghai Univ Tradit Chinese Med	10	133	25
75	Natl Univ Singapore	10	235	22
71	Fujian Med Univ	10	21	19
72	Kunming Med Univ	10	20	17
70	First Hosp Jilin Univ	10	52	16
73	Nanchang Univ	10	45	9
80	Univ Manitoba	10	400	9
85	Tech Univ Dresden	9	1747	62
86	Tech Univ Munich	9	2262	50
94	Univ Washington	9	250	45
90	Univ Penn	9	327	33
93	Univ Texas Southwestern Med Ctr Dallas	9	629	33
82	Broad Inst	9	1254	31
89	Univ Ottawa	9	941	27
83	Kyoto Univ	9	63	26
88	Tohoku Univ	9	119	25
91	Univ Sci & Technol China	9	219	17
84	Linyi Univ	9	137	16
87	Tianjin Univ	9	222	13
92	Univ South China	9	122	10
95	Weifang Med Univ	9	173	8
102	Metabol & Cell Biol Platforms	8	348	68
101	Im Sechenov Moscow State Med Univ	8	258	41
97	Baylor Coll Med	8	579	40
99	Goethe Univ	8	255	34
100	Hangzhou Normal Univ	8	297	23
103	Nankai Univ	8	127	21
106	Xiamen Univ	8	373	20
107	Yamagata Univ	8	1748	17
96	Anhui Med Univ	8	44	13
104	Shandong Normal Univ	8	128	11
98	Chinese Acad Med Sci & Peking Union Med Coll	8	66	8
105	Univ Massachusetts	8	188	4
113	Karolinska Inst	7	1278	49
121	Univ Kiel	7	2326	33
122	Univ Padua	7	501	30
123	Univ Texas Austin	7	939	24
110	Guangdong Med Univ	7	50	22
120	Univ Calif San Francisco	7	591	21
117	Russian Acad Sci	7	263	20
114	Keio Univ	7	63	19
108	Chinese Peoples Liberat Army Gen Hosp	7	351	18
109	East China Normal Univ	7	23	18
116	Pirogov Russian Natl Res Med Univ	7	116	16
119	St Louis Univ	7	227	15
118	Shandong First Med Univ	7	40	14
112	Hunan Normal Univ	7	29	13
115	Ningbo Univ	7	201	12
111	Hebei Med Univ	7	74	6
127	Goethe Univ Frankfurt	6	1545	41
137	Massachusetts Gen Hosp	6	563	41
135	Ludwig Maximilians Univ Munchen	6	1484	40
139	Mit	6	296	38
140	Natl Res Med Univ	6	110	30
153	Univ Hosp Cologne	6	112	29
126	Cnrs	6	279	28
142	Ohio State Univ	6	155	26
150	Univ Autonoma Madrid	6	174	26
155	Univ Minnesota	6	253	26
149	Univ Arizona	6	1848	25
151	Univ Cologne	6	552	24
141	Nci	6	238	20
157	Yangzhou Univ	6	56	20
136	Marine Biomed Res Inst Guangdong Zhanjiang	6	16	19
131	Hebrew Univ Jerusalem	6	101	18
130	Hangzhou Med Coll	6	65	17
152	Univ Dschang	6	127	16
138	Minist Educ	6	34	15
147	Third Mil Med Univ	6	153	15
154	Univ Iowa	6	140	15
143	Seoul Natl Univ	6	212	14
129	Guizhou Med Univ	6	41	13
145	Shenzhen Univ	6	108	13
128	Guangzhou Univ Chinese Med	6	29	12
124	Chengdu Univ Tradit Chinese Med	6	45	11
148	Tokyo Med & Dent Univ	6	237	11
132	Johns Hopkins Univ	6	427	9
146	Southwest Med Univ	6	15	9
125	Chinese Univ Hong Kong	6	39	8
144	Shanghai Pancreat Canc Inst	6	131	6
133	Korea Univ	6	157	4
134	Kunming Univ Sci & Technol	6	43	4
156	Univ Ulsan	6	686	3
197	Univ Texas Hlth Sci Ctr San Antonio	5	1632	51
168	Howard Hughes Med Inst	5	880	36
176	Psl Res Univ	5	349	33
171	Kings Coll London	5	139	27
182	Sorbonne Univ	5	119	25
188	Univ Groningen	5	168	24
164	Cornell Univ	5	379	22
169	Inst Curie	5	81	22
177	Salk Inst Biol Studies	5	310	21
158	Aix Marseille Univ	5	216	20
192	Univ Miami	5	137	20
191	Univ Marburg	5	45	19
199	Weill Cornell Med	5	265	19
178	Sechenov First Moscow State Med Univ	5	35	18
187	Univ Cambridge	5	375	18
160	Canc Res Inst Ghent	5	102	17
193	Univ Missouri	5	300	16
185	Univ Bologna	5	68	15
186	Univ Calif Berkeley	5	767	15
196	Univ Sao Paulo	5	365	15
165	Ctr Sci Monaco Csm	5	25	14
166	Gifu Pharmaceut Univ	5	69	13
172	Loma Linda Univ	5	49	13
175	Northwestern Univ	5	54	13
183	South China Univ Technol	5	18	12
195	Univ Roma Tor Vergata	5	97	12
198	Univ Turin	5	21	12
159	Binzhou Med Univ	5	14	10
173	Nagoya Univ Hosp	5	57	9
179	Second Hosp Jilin Univ	5	36	9
180	Shandong Univ Sci & Technol	5	99	9
189	Univ Hong Kong	5	42	9
174	Northwestern Polytech Univ Shenzhen	5	103	8
163	Chu Amiens	5	395	7
167	Guilin Med Univ	5	34	7
190	Univ Macau	5	61	7
194	Univ Picardie Jules Verne	5	395	7
162	Chengdu Med Coll	5	9	6
200	Xian Med Univ	5	43	6
181	Shanxi Med Univ	5	64	5
170	Jiangsu Univ	5	51	4
184	Southwest Univ	5	43	3
161	Cha Univ	5	74	2
267	Yale Univ	4	1633	32
251	Univ Connecticut	4	1607	31
232	Rhein Westfal Th Aachen	4	180	26
262	Vib Ctr Inflammat Res	4	226	23
222	La Trobe Univ	4	61	22
217	Im Sechenov First Moscow State Med Univ	4	333	21
250	Univ Calif Irvine	4	178	21
253	Univ Illinois	4	111	21
239	St Johns Univ	4	1960	20
246	Tsinghua Univ	4	41	18
248	Univ Basel	4	6	18
263	Walter & Eliza Hall Inst Med Res	4	174	18
227	Nicolaus Copernicus Univ Torun	4	84	17
233	Rice Univ	4	210	17
207	Chang Gung Univ	4	28	16
208	Charite	4	20	16
234	Semmelweis Univ	4	521	16
201	Beijing Univ Chinese Med	4	53	15
203	Broad Inst Mit & Harvard	4	38	15
218	Irsin	4	169	14
226	Natl Chung Hsing Univ	4	225	14
238	Southern Marine Sci & Engn Guangdong Lab Zhanjian	4	16	14
252	Univ Glasgow	4	408	14
265	Xinxiang Med Univ	4	3	14
266	Yale Sch Med	4	238	14
219	Kagoshima Univ	4	31	13
221	Korea Basic Sci Inst	4	112	13
229	Osaka Univ	4	123	13
230	Peter Maccallum Canc Ctr	4	129	13
245	Tohoku Med & Pharmaceut Univ	4	31	13
260	Univ Toronto	4	15	13
261	Univ Yaounde I	4	88	13
264	Weill Cornell Med Coll	4	782	13
213	Friedrich Alexander Univ Erlangen Nurnberg Fau	4	346	12
225	Monash Univ	4	155	12
228	Niigata Univ	4	115	12
254	Univ Rochester	4	52	12
202	Biomed Res Ctr	4	45	11
211	Emory Univ	4	147	11
215	Gunma Univ	4	249	11
220	Key Lab Biotherapy Zhejiang Prov	4	45	11
224	Med Univ Innsbruck	4	116	11
214	Fuzhou Univ	4	578	10
216	Hokkaido Univ	4	28	10
223	Macau Univ Sci & Technol	4	44	10
249	Univ Bergen	4	32	10
212	Fourth Mil Med Univ	4	54	9
236	Shandong Univ Tradit Chinese Med	4	25	9
258	Univ Texas Md Anderson Uthlth	4	68	9
205	Burrell Coll Osteopath Med	4	26	8
209	China Acad Chinese Med Sci	4	31	8
231	Qingdao Municipal Hosp	4	379	8
241	Taian City Cent Hosp	4	78	8
247	Ucl	4	964	8
257	Univ Southern Calif	4	151	7
210	China Agr Univ	4	88	6
255	Univ S Florida	4	46	6
204	Budapest Univ Technol & Econ	4	100	5
235	Shandong First Med Univ & Shandong Acad Med Sci	4	53	5
237	Shenyang Pharmaceut Univ	4	114	5
240	Tabriz Univ Med Sci	4	13	5
244	Tianjin Med Univ Gen Hosp	4	32	5
256	Univ Salamanca	4	27	5
243	Tianjin Med Univ Canc Inst & Hosp	4	129	4
242	Takeda Pharmaceut Co Ltd	4	45	3
259	Univ Toledo	4	24	3
206	Cangzhou Cent Hosp	4	14	0
293	Heinrich Heine Univ	3	317	27
363	Univ Zurich	3	483	26
318	Natl Inst Oncol	3	1	25
344	Univ British Columbia	3	22	24
285	Dana Farber Canc Inst	3	528	23
292	Heidelberg Univ	3	722	18
304	Klinikum Univ Munchen	3	472	17
355	Univ Nebraska Med Ctr	3	22	16
359	Univ Spital Zurich	3	39	16
297	Imperial Coll London	3	522	15
340	Suny Stony Brook	3	14	15
369	Yonsei Univ	3	72	15
303	Katholieke Univ Leuven	3	23	14
351	Univ Hosp Wurzburg	3	106	14
269	Alma Mater Studiorum Univ Bologna	3	45	13
280	Chu Amiens Sud	3	207	13
305	Kobe Univ	3	7	13
314	Moscow Mv Lomonosov State Univ	3	5	13
350	Univ Hosp Schleswig Holstein	3	177	13
271	Augusta Univ	3	74	12
283	Cnr	3	58	12
294	Hong Kong Polytech Univ	3	27	12
301	Kaohsiung Med Univ	3	10	12
302	Kaohsiung Med Univ Hosp	3	10	12
307	Korea Res Inst Biosci & Biotechnol Kribb	3	34	12
316	Natl Clin Res Ctr Oral Dis	3	26	12
317	Natl Inst Biomed Imaging & Bioengn	3	446	12
320	Natl Sun Yat Sen Univ	3	10	12
322	Oslo Univ Hosp	3	20	12
356	Univ New South Wales	3	20	12
357	Univ Oslo	3	20	12
274	Bengbu Med Coll	3	49	11
323	Philipps Univ Marburg	3	210	11
328	Rockefeller Univ	3	509	11
338	Sloan Kettering Inst Canc Res	3	328	11
339	South China Normal Univ	3	50	11
362	Univ Utah	3	2	11
366	Virginia Commonwealth Univ	3	198	11
272	Beijing Inst Microbiol & Epidemiol	3	166	10
276	Canc Res Uk Beatson Inst	3	170	10
279	Chongqing Tradit Chinese Med Hosp	3	18	10
306	Korea Res Inst Biosci & Biotechnol	3	267	10
311	Med Coll Wisconsin	3	1583	10
332	Shanghai Univ	3	8	10
336	Sichuan Acad Med Sci	3	81	10
337	Sichuan Prov Peoples Hosp	3	81	10
349	Univ Elect Sci & Technol China	3	11	10
360	Univ Texas Houston	3	292	10
270	Asia Univ	3	130	9
275	Broad Inst Harvard & Mit	3	1598	9
277	Charite Univ Med Berlin	3	9	9
281	Chungnam Natl Univ	3	71	9
287	Guangdong Pharmaceut Univ	3	6	9
288	Guilan Univ Med Sci	3	11	9
298	Indiana Univ Sch Med	3	49	9
299	Inst Paoli Calmettes	3	5	9
309	Kyushu Univ	3	48	9
326	Redinren	3	23	9
327	Retrotope Inc	3	829	9
329	Rutgers State Univ	3	68	9
342	Tianjin Third Cent Hosp	3	20	9
278	China Med Univ Hosp	3	226	8
324	Qingdao Univ Sci & Technol	3	77	8
330	Shandong Acad Med Sci	3	50	8
354	Univ Naples Federico Ii	3	9	8
268	Air Force Med Univ	3	272	7
273	Beijing Univ Chem Technol	3	73	7
290	Harbin Inst Technol	3	489	7
325	Queens Univ	3	115	7
331	Shandong Key Lab Brain Funct Remodeling	3	10	7
346	Univ Calif Los Angeles	3	404	7
353	Univ Milan	3	42	7
370	Zunyi Med Univ	3	7	7
282	City Univ Hong Kong	3	187	6
321	Northwestern Polytech Univ Taicang	3	90	6
341	Taipei Med Univ	3	29	6
345	Univ Calif Davis	3	76	6
347	Univ Chicago	3	170	6
352	Univ Kansas	3	103	6
358	Univ Oxford	3	56	6
364	Upmc	3	249	6
365	Vib Inflammat Res Ctr	3	145	6
367	Weifang Peoples Hosp	3	39	6
284	Collaborat Innovat Ctr Canc Med	3	6	5
300	Jiangnan Univ	3	8	5
308	Kyung Hee Univ	3	98	5
310	Magna Graecia Univ Catanzaro	3	80	5
333	Shanghai Univ Med & Hlth Sci	3	17	5
361	Univ Texas Md Anderson Uthlth Grad Sch Biomed Sci	3	136	5
368	Xuzhou Med Univ	3	3	5
291	Hawler Med Univ	3	20	4
315	Nanjing Normal Univ	3	16	4
319	Natl Res Ctr	3	10	4
335	Shimane Univ	3	111	4
348	Univ Cote Azur	3	96	4
289	Hainan Med Univ	3	4	3
295	Hunan Univ Chinese Med	3	55	3
313	Michigan Technol Univ	3	17	3
286	Ernst Moritz Arndt Univ Greifswald	3	33	2
296	Icahn Sch Med Mt Sinai	3	40	2
312	Med Univ South Carolina	3	57	1
334	Shantou Univ	3	6	1
343	Univ Brescia	3	45	1
424	Helmholtz Ctr Munich	2	1450	31
576	Univ Nacl Mar Del Plata	2	1585	29
515	Seattle Childrens Res Inst	2	2	26
430	Hop Europe Georges Pompidou	2	321	21
547	Univ Bonn	2	99	19
575	Univ Munich	2	1346	19
494	Nih	2	99	18
538	Translat Genom Res Inst	2	868	17
458	Korea Adv Inst Sci & Technol	2	72	15
463	Leibniz Univ Hannover	2	545	15
500	Novartis Inst Biomed Res	2	485	15
530	Tech Univ Munchen Weihenstephan	2	328	15
567	Univ Lausanne	2	8	15
585	Univ Sci & Technol	2	72	15
590	Univ Texas El Paso	2	701	15
384	Brigham & Womens Hosp	2	135	14
421	Harvard Th Chan Sch Publ Hlth	2	20	14
559	Univ Florida	2	7	14
563	Univ Hosp	2	13	14
388	Cardiff Univ	2	1366	13
395	Cleveland Clin	2	211	13
399	Drexel Univ	2	153	13
407	Florey Inst Neurosci & Mental Hlth	2	41	13
408	Fox Chase Canc Ctr	2	153	13
454	Kanazawa Univ	2	19	13
579	Univ Paris 13	2	72	13
377	Bc Canc	2	8	12
441	Inst Natl Sante & Rech Med	2	96	12
459	Kribb	2	38	12
491	Newcastle Univ	2	17	12
513	Rutgers Canc Inst New Jersey	2	25	12
587	Univ Sheffield	2	39	12
611	Yokohama City Univ	2	211	12
374	Barcelona Inst Sci & Technol	2	122	11
383	Boston Univ	2	21	11
402	Ewha Womans Univ	2	30	11
460	Ku Leuven Univ Leuven	2	34	11
522	South Australian Hlth & Med Res Inst	2	19	11
526	St Jude Childrens Res Hosp	2	557	11
543	Univ Adelaide	2	19	11
556	Univ Cote Dazur	2	2	11
558	Univ Florence	2	11	11
569	Univ Lille	2	26	11
452	Justus Liebig Univ Giessen	2	4	10
455	Kaohsiung Chang Gung Mem Hosp	2	24	10
470	Merck Kgaa	2	58	10
510	Radboud Univ Nijmegen	2	150	10
518	Shanghai Key Lab Stomatol	2	25	10
534	Tianjin Chest Hosp	2	1	10
545	Univ Barcelona	2	50	10
568	Univ Liege	2	12	10
429	Hop Cochin	2	59	9
442	Irccs	2	5	9
444	Irccs Ist Romagnolo Studio Tumori Irst Dino Amado	2	0	9
466	Mcgill Univ	2	38	9
482	Natl Hlth Res Inst	2	20	9
521	Show Chwan Mem Hosp	2	1	9
546	Univ Bern	2	7	9
564	Univ Hosp Essen	2	15	9
571	Univ Med Ctr	2	47	9
593	Univ Warwick	2	726	9
598	Vrije Univ Amsterdam	2	9	9
599	Wake Forest Sch Med	2	127	9
389	Case Western Reserve Univ	2	18	8
413	Goethe Univ Hosp	2	29	8
439	Hyogo Coll Med	2	4	8
446	Jackson Lab Genom Med	2	134	8
474	Munich Cluster Syst Neurol Synergy	2	12	8
484	Natl Res Council Cnr	2	3	8
485	Natl Res Lobachevsky State Univ Nizhni Novgorod	2	86	8
487	Natl Univ Tainan	2	10	8
493	Nicolaus Copernicus Univ	2	305	8
497	Niosh	2	71	8
540	Uc Irvine Sch Med	2	165	8
549	Univ Calif Santa Cruz	2	305	8
555	Univ Complutense Madrid	2	16	8
560	Univ Genoa	2	2	8
561	Univ Grenoble Alpes	2	7	8
580	Univ Perugia	2	9	8
601	Wannan Med Coll	2	4	8
605	Whitehead Inst Biomed Res	2	272	8
614	Zhejiang Univ Technol	2	18	8
378	Beijing Inst Biotechnol	2	163	7
379	Beijing Inst Radiat Med	2	82	7
380	Berlin Inst Hlth	2	7	7
410	Free Univ Berlin	2	7	7
412	German Res Ctr Environm Hlth Gmbh	2	101	7
433	Hubei Prov Hosp Tradit Chinese Med	2	6	7
435	Hubei Univ Chinese Med	2	6	7
436	Humboldt Univ	2	7	7
440	Inst Dev Genet	2	368	7
486	Natl Res Lobachevsky State Univ Nizhny Novgorod	2	242	7
511	Robert H Lurie Comprehens Canc Ctr	2	50	7
523	South China Agr Univ	2	7	7
548	Univ Botswana	2	46	7
554	Univ Colorado Denver	2	40	7
595	Upmc Childrens Hosp Pittsburgh	2	50	7
597	Vanderbilt Univ	2	17	7
604	Westlake Univ	2	209	7
607	Wuhan Inst Biotechnol	2	18	7
371	Aichi Canc Ctr Res Inst	2	29	6
385	Brown Univ	2	7	6
390	Chang Gung Mem Hosp	2	27	6
392	Chiayi Chang Gung Mem Hosp	2	27	6
400	Duy Tan Univ	2	19	6
411	German Res Ctr Environm Hlth	2	178	6
425	Henan Canc Hosp	2	9	6
437	Hunan Univ	2	7	6
473	Minist Hlth Russian Federat	2	9	6
512	Rudjer Boskovic Inst	2	26	6
529	Swiss Fed Inst Technol	2	197	6
535	Tianjin Univ Tradit Chinese Med	2	1	6
537	Tottori Univ	2	15	6
574	Univ Milano Bicocca	2	27	6
584	Univ Sassari	2	26	6
603	Weill Cornell Grad Sch Med Sci	2	444	6
608	Wuhan Univ Sci & Technol	2	10	6
381	Bimecon Ent	2	129	5
393	China Japan Friendship Hosp	2	7	5
403	Fdn Ctr San Raffaele	2	11	5
404	First Affiliated Hosp	2	4	5
405	First Hosp Qiqihar	2	306	5
409	Fred Hutchinson Canc Res Ctr	2	99	5
414	Guangdong Acad Med Sci	2	41	5
415	Guangdong Women & Children Hosp	2	0	5
417	Guangxi Univ	2	7	5
419	H Lee Moffitt Canc Ctr & Res Inst	2	24	5
420	Hainan Prov Hosp Tradit Chinese Med	2	8	5
423	Hefei Univ Technol	2	2	5
443	Irccs Fdn G Pascale	2	23	5
445	Irccs San Raffaele Sci Inst	2	11	5
448	Jiangsu Food & Pharmaceut Sci Coll	2	74	5
451	Jining Med Univ	2	55	5
477	Nanjing Univ Informat Sci & Technol	2	195	5
478	Natl Cheng Kung Univ	2	37	5
479	Natl Cheng Kung Univ Hosp	2	37	5
480	Natl China Univ	2	14	5
489	Naval Med Univ	2	11	5
506	Pirogov Natl Res Med Univ	2	3	5
507	Qilu Univ Technol	2	3	5
517	Second Peoples Hosp Hunan Prov	2	0	5
520	Shenzhen Peoples Hosp	2	59	5
524	Southern Marine Sci & Engn Guangdong Lab	2	0	5
528	Sun Yat Sen Univ Canc Ctr	2	0	5
557	Univ Elect Sci & Technol	2	26	5
562	Univ Hlth Network	2	0	5
578	Univ Nova Lisboa	2	8	5
581	Univ Piemonte Orientale	2	34	5
583	Univ Queensland	2	2	5
588	Univ Siegen	2	11	5
589	Univ Tehran Med Sci	2	11	5
591	Univ Utrecht	2	5	5
592	Univ Vita Salute San Raffaele	2	11	5
602	Wayne State Univ	2	2	5
612	Zhejiang Heye Hlth Technol Co Ltd	2	115	5
375	Bayer Ag	2	49	4
382	Boston Coll	2	80	4
386	Buddhist Tzu Chi Med Fdn	2	10	4
387	Cancercare Manitoba	2	80	4
391	Charlie Norwood Vet Affairs Med Ctr	2	255	4
396	Collaborat Innovat Ctr Biotherapy	2	17	4
397	Dalian Univ Technol	2	26	4
401	E Da Hosp	2	10	4
422	Hebei Normal Univ	2	9	4
431	Huazhong Agr Univ	2	4	4
434	Hubei Univ Arts & Sci	2	1	4
438	Hungarian Acad Sci	2	92	4
453	Kadmon Corp Llc	2	47	4
481	Natl Clin Res Ctr Geriatr Disorders	2	15	4
483	Natl Res Council Canada	2	38	4
492	Nibib	2	574	4
495	Nihon Univ	2	8	4
508	Qinghai Univ	2	39	4
527	State Key Lab Oncol South China	2	6	4
532	Texas A&M Univ	2	22	4
539	Tyrolean Canc Res Inst	2	25	4
553	Univ Cincinnati	2	440	4
565	Univ Innsbruck	2	25	4
573	Univ Med Ctr Mainz	2	17	4
582	Univ Porto	2	191	4
594	Univ Western Australia	2	29	4
600	Wake Forest Univ	2	87	4
613	Zhejiang Prov Peoples Hosp	2	92	4
426	Henan Univ	2	38	3
427	Henan Univ Sci & Technol	2	1	3
428	Hong Kong Baptist Univ	2	109	3
457	Key Lab Tumor Microenvironm & Immune Therapy Zhej	2	9	3
461	Kyungpook Natl Univ	2	23	3
467	Med Univ	2	17	3
468	Med Univ Lodz	2	14	3
469	Med Univ Vienna	2	25	3
488	Natl Yang Ming Univ	2	71	3
505	Penn State Univ	2	27	3
509	Queensland Univ Technol Qut	2	15	3
516	Second Mil Med Univ	2	7	3
519	Shanghaitech Univ	2	160	3
542	Uconn Hlth	2	94	3
551	Univ Catania	2	44	3
570	Univ Lisbon	2	8	3
572	Univ Med Ctr Gottingen Umg	2	14	3
596	Upmc Hillman Canc Ctr	2	13	3
610	Yanan Univ	2	39	3
372	Anhui Univ Chinese Med	2	3	2
373	Army Med Univ	2	35	2
376	Baylor Univ	2	16	2
398	Dankook Univ	2	4	2
406	First Peoples Hosp Yunnan Prov	2	26	2
416	Guangxi Normal Univ	2	4	2
450	Jikei Univ	2	18	2
456	Keimyung Univ	2	18	2
462	Lanzhou Univ	2	13	2
465	Mayo Clin	2	3	2
476	Nanjing Forestry Univ	2	33	2
496	Ningbo First Hosp	2	3	2
498	North Sichuan Med Coll	2	1	2
499	Northwest Univ	2	5	2
502	Peking Union Med Coll & Chinese Acad Med Sci	2	0	2
525	Southwest Minzu Univ	2	4	2
531	Technion Israel Inst Technol	2	105	2
536	Tikrit Univ	2	19	2
544	Univ Alcala De Henares	2	15	2
552	Univ Cent Florida	2	19	2
577	Univ Notre Dame	2	40	2
609	Xinjiang Med Univ	2	2	2
394	Chosun Univ	2	3	1
432	Hubei Polytech Univ	2	1	1
447	Jeju Natl Univ	2	3	1
464	Louisiana State Univ	2	88	1
471	Middle East Tech Univ	2	45	1
472	Minist Hlth	2	40	1
475	Nagasaki Univ	2	11	1
490	New York Univ Abu Dhabi	2	10	1
501	Oklahoma State Univ	2	6	1
514	Scripps Res Inst	2	20	1
550	Univ Cartagena	2	4	1
566	Univ Jinan	2	10	1
418	Guizhou Univ Tradit Chinese Med	2	5	0
449	Jiaxing Univ	2	2	0
503	Peking Univ Third Hosp	2	1	0
504	Penn State Coll Med	2	40	0
533	Texas Tech Univ	2	10	0
541	Uclouvain	2	8	0
586	Univ Sharjah	2	15	0
606	Wonkwang Univ	2	27	0
737	Childrens Hosp Pittsburgh	1	1444	24
775	Collaborat Med Dev Llc	1	1444	24
823	Deutsch Forschungszentrum Gesundheit & Umwel Gmbh	1	1444	24
866	Flagship Pioneering	1	1444	24
1225	Natl Canc Inst	1	1444	24
1288	Ono Pharma Usa	1	1444	24
757	Christian Albrecht Univ Kiel	1	1	14
839	Erasmus Mc	1	1	14
876	Friedrich Alexander Univ Fau Erlangen Nurnberg	1	1	14
1564	Univ Hosp Lmu Munich	1	1	14
676	Bc Canc Agcy	1	1	13
678	Bc Childrens Hosp Res Inst	1	1	13
702	British Columbia Canc Agcy	1	1	13
710	Canadas Michael Smith Genome Sci Ctr	1	1	13
802	Curegpx4 Org	1	1	13
1027	In Depth Genom	1	1	13
1200	Montana State Univ	1	1	13
1337	Rady Childrens Inst Genom Med	1	1	13
1405	Shantou Univ Med Coll	1	1	13
1429	South Texas Vet Hlth Care Syst	1	1	13
1670	Vancouver Prostate Ctr	1	1	13
664	Astrazeneca	1	316	12
896	German Ctr Neurodegenerat Dis Dzne	1	316	12
1267	North Shore Univ Hosp	1	132	12
1343	Rhein Friedrich Wilhelms Univ Bonn	1	316	12
1541	Univ Dusseldorf	1	316	12
633	Agcy Sci Technol & Res	1	0	11
1058	Inst Res Biomed	1	421	11
1351	Royal Childrens Hosp	1	149	11
1542	Univ Eastern Finland	1	149	11
1666	Va Healthcare Syst	1	421	11
1684	Vib Univ Gent	1	411	11
619	Abbvie Biores Ctr	1	18	10
637	Akoya Biosci	1	4	10
705	Broad Inst Massachusetts Inst Technol Mit & Harva	1	18	10
785	Ctr Appl Med Res	1	18	10
794	Ctr Invest Biol Cib Csic	1	4	10
980	Hosp La Paz	1	4	10
986	Hosp Univ La Paz	1	4	10
988	Hosp Univ Ramon Y Cajal	1	4	10
989	Hosp Univ Rey Juan Carlos	1	4	10
1059	Inst Salud Carlos Iii	1	4	10
1145	La Paz Univ Hosp Idipaz	1	4	10
1165	Lunaphore Technol Sa	1	4	10
1311	Pfizer Worldwide Res Dev & Med Informat	1	18	10
1601	Univ Navarra	1	4	10
730	Charles Univ Prague	1	4	9
784	Cruk Beatson Inst	1	17	9
803	D Macell Dispositif Interreg Imagerie Cellulaire	1	17	9
838	Epigenexp Epigenet & Gene Express Tech Platform	1	17	9
847	Fdn Ist Ric Biomed	1	5	9
895	German Canc Consortium	1	4	9
973	Hop Europeeen Georges Pompidou	1	54	9
1150	Leuven Canc Inst Lki	1	17	9
1278	Novomics Co Ltd	1	22	9
1347	Robert Bosch Krankenhaus	1	4	9
1527	Univ Bourgogne Franche Comte	1	17	9
1552	Univ Gen Hosp	1	4	9
1565	Univ Hosp Munster	1	4	9
1568	Univ Hosp Tubingen	1	4	9
1634	Univ Strathclyde	1	17	9
1650	Univ Tubingen	1	4	9
1679	Vib	1	17	9
1723	Yonsei Univ Hlth Syst Yuhs	1	22	9
677	Bc Canc Res Inst	1	6	8
760	Chu Sud	1	56	8
854	Fhu Oncoage	1	2	8
868	Flinders Univ S Australia	1	19	8
887	Garvan Inst Med Res	1	19	8
977	Hop Univ Paris Seine St Denis	1	56	8
991	Houston Methodist Hosp	1	10	8
992	Houston Methodist Neurol Inst	1	10	8
993	Houston Methodist Res Inst	1	10	8
1162	London Hlth Sci Ctr	1	2	8
1297	Pancreas Ctr Bc	1	6	8
1342	Res Inst Houston	1	10	8
1366	Saskatchewan Canc Agcy	1	6	8
1471	Texas A&M Hlth Sci Ctr	1	10	8
1486	Tohoku Med & Pharmaceut Univ Hosp	1	56	8
1516	Univ Aquila	1	2	8
1591	Univ Med Ctr Regensburg	1	925	8
1629	Univ Saskatchewan	1	6	8
1641	Univ Texas Med Branch	1	10	8
1648	Univ Tours	1	2	8
1660	Unsw Sydney	1	19	8
1661	Upjv	1	56	8
1669	Vancouver Gen Hosp	1	6	8
622	Abx Adv Biochem Cpds	1	201	7
656	Arad Cty Clin Emergency Hosp	1	1	7
697	Biontech Se	1	9	7
712	Canc Res Inst Ghent Crig	1	7	7
716	Carol Davila Univ Med & Pharm	1	1	7
731	Charlie Norwood Va Med Ctr	1	5	7
770	Cleveland Clin Fdn	1	2	7
787	Ctr Free Rad & Antioxidant Heath	1	18	7
788	Ctr Hosp Montlucon	1	1	7
789	Ctr Hosp Univ Montreal	1	3	7
792	Ctr Inflammat Res	1	7	7
849	Fdn Progreso & Salud	1	30	7
885	Fujita Hlth Univ	1	1	7
894	Georgia State Univ	1	5	7
897	German Ctr Neurodegenerat Dis Dzne Ev	1	4	7
901	Ghent Univ Hosp	1	7	7
904	Gnomixx	1	7	7
914	Grp Hosp Pitie Salpetriere	1	3	7
1028	Indian Inst Sci Educ & Res Kolkata	1	197	7
1040	Inst Cardiovasc Dis	1	1	7
1041	Inst Cardiovasc Dis Prof Dr Cc Iliescu	1	1	7
1042	Inst Chim Subst Nat	1	201	7
1064	Ion Pharmaceut	1	5	7
1113	Kan Res Inst Inc	1	1	7
1119	Kaybiotix Gmbh	1	3	7
1120	Kayvisa Ag	1	3	7
1130	Khondrion	1	4	7
1131	King Abdulaziz Univ	1	2	7
1163	Los Alamos Natl Lab	1	126	7
1178	Max Planck Inst Biochem	1	6	7
1183	Med Coll Georgia	1	5	7
1189	Metan Hlth Gmbh	1	9	7
1191	Michigan State Univ	1	9	7
1224	Natl Canc Ctr	1	126	7
1259	Ninds	1	197	7
1262	Niosh Cdc	1	18	7
1272	Northwest Inst Nucl Technol	1	39	7
1287	Olivia Newton John Canc Res Inst	1	27	7
1298	Parc Sci & Technol Luminy	1	0	7
1300	Paris Sci & Lettres Univ Paris	1	3	7
1324	Puma Biotechnol Inc	1	27	7
1352	Royal Coll Surg	1	27	7
1360	Salvo Therapeut	1	174	7
1368	Scigenom Res Fdn	1	6	7
1436	Spanish Biomed Res Network Diabet & Associated Me	1	30	7
1437	Spanish Biomed Res Network Rare Dis Ciberer U 731	1	30	7
1467	Tech Univ	1	6	7
1478	Third Rock Ventures	1	9	7
1485	Timisoara Municipal Emergency Clin Hosp	1	1	7
1510	Ughent Vib	1	7	7
1537	Univ Debrecen	1	0	7
1570	Univ Houston	1	126	7
1576	Univ Klinikum Carl Gustav Carus Dresden	1	6	7
1594	Univ Miguel Hernandez	1	0	7
1607	Univ Nice Sophia Antipolis	1	30	7
1614	Univ Paris Diderot	1	3	7
1637	Univ Tennessee	1	2	7
1653	Univ Vet Med	1	0	7
1665	Ut Southwestern Med Ctr Dallas	1	0	7
1667	Va Med Ctr	1	37	7
1671	Vasile Goldis Western Univ Arad	1	1	7
1685	Victor Babes Univ Med & Pharm	1	1	7
1686	Vienna Bioctr Core Facil Gmbh	1	6	7
652	Ansto	1	14	6
661	Assistance Publ Hosp Paris	1	9	6
713	Canc Res Uk London Res Inst	1	83	6
719	Cell Biol Platform	1	139	6
756	Chonnam Natl Univ Hosp	1	50	6
758	Christian Albrechts Univ Kiel	1	31	6
761	Chung Chou Univ Sci & Technol	1	0	6
766	City Clin Hosp 15	1	1	6
778	Comprehens Canc Ctr Mainfranken	1	83	6
786	Ctr Comprehens Canc	1	99	6
815	Dept Internal Med	1	13	6
818	Dept Obstet & Gynecol	1	13	6
819	Dept Pathol	1	13	6
843	Far Eastern Fed Univ	1	1	6
874	Francis Crick Inst	1	83	6
880	Fu Jen Catholic Univ	1	0	6
892	Georg Speyer Haus	1	99	6
928	Gustave Roussy	1	96	6
929	Gustave Roussy Comprehens Canc Inst	1	69	6
930	Gwangju Inst Sci & Technol	1	50	6
958	Helmholtz Zentrum Muenchen	1	13	6
967	Hlth Sci Univ Hokkaido	1	13	6
968	Holden Comprehens Canc Ctr	1	13	6
972	Hop Europe George Pompidou	1	69	6
994	Hse Univ	1	1	6
1036	Innsbruck Med Univ Hosp	1	31	6
1039	Inst Canc Res	1	83	6
1043	Inst Curie Hosp	1	54	6
1045	Inst For Basic Sci Korea	1	145	6
1050	Inst Memory Impairments & Neurol Disorders Uci Mi	1	177	6
1053	Inst Nacl Ciencias Med & Nutr Salvador Zubiran	1	15	6
1142	Kumamoto Univ	1	18	6
1151	Lfn Lab	1	15	6
1167	Maastricht Univ	1	0	6
1188	Metabol Platform	1	139	6
1192	Mictlan Network Mechanisms Liver Injury Cell Deat	1	15	6
1203	Mstp	1	13	6
1233	Natl Ctr Nanosci & Technol China	1	145	6
1252	New York Med Coll	1	1	6
1258	Niehs	1	144	6
1284	Octubre Hlth Res Inst Imas12	1	15	6
1295	Pace Univ	1	1	6
1299	Paris Diderot Univ	1	54	6
1339	Ravenna Hosp	1	0	6
1355	Royal Netherlands Acad Arts & Sci	1	0	6
1452	Suzhou Inst Syst Biol	1	9	6
1456	Swiss Fed Inst Technol Zurich	1	99	6
1474	Theodor Boveri Inst	1	83	6
1508	Udine Univ Hosp	1	0	6
1521	Univ Aveiro	1	68	6
1525	Univ Bordeaux	1	54	6
1543	Univ Edinburgh	1	15	6
1551	Univ Ferrara	1	0	6
1554	Univ Ghent Vib	1	99	6
1566	Univ Hosp Rwth Aachen	1	15	6
1569	Univ Hosp Ulm	1	99	6
1579	Univ Leeds	1	144	6
1590	Univ Med Ctr Erlangen	1	31	6
1602	Univ Nebraska	1	177	6
1640	Univ Texas Md Anderson Ut Hlth	1	209	6
1644	Univ Texas Southwestern	1	9	6
1646	Univ Tokyo Hosp	1	18	6
1647	Univ Toulouse	1	0	6
1652	Univ Vermont	1	177	6
1664	Ut Hlth San Antonio	1	31	6
628	Adc Management Serv & Lackland Afdtl	1	11	5
630	Aeglea Biotherapeut	1	74	5
639	Albaath Univ	1	16	5
642	Amed	1	3	5
655	Aou Sassari	1	19	5
662	Assl Olbia Ats Sardegna	1	19	5
663	Assl Sassari Ats Sardegna	1	19	5
687	Belarusian State Univ	1	194	5
690	Bern Univ Hosp	1	12	5
693	Bimecon	1	168	5
696	Biomed X Innovat Ctr	1	36	5
704	Broad Inst Harvard & Massachusetts Inst Technol	1	198	5
725	Changchun Univ Tradit Chinese Med	1	34	5
735	Childrens Hosp	1	395	5
750	Chinese Univ Hong Kong Shenzhen	1	9	5
783	Crs4	1	19	5
810	Dataset Anal Llc	1	389	5
811	David H Koch Inst Integrat Canc Res	1	198	5
824	Deutsch Forschungszentrum Gesundheit & Umwelt Gmb	1	141	5
830	Donghua Univ	1	1	5
844	Fdn Clin & Appl Canc Res Ficmac Translat Oncol	1	22	5
871	Forschungszentrum Julich	1	9	5
879	Friedrich Schiller Univ Jena	1	0	5
899	German Fed Inst Risk Assessment Bfr	1	0	5
902	Giessen Univ	1	12	5
918	Guangxi Canc Res Inst	1	1	5
937	Hainan Prov Nongken Sanya Hosp	1	41	5
951	Heidelberg Inst Stem Cell Technol & Expt Med H St	1	36	5
953	Heidelberg Univ Hosp	1	3	5
964	Henry Ford Hosp	1	24	5
976	Hop Robert Schuman	1	3	5
981	Hosp Ludwig Maximilian Univ Munich	1	2	5
987	Hosp Univ Quiron Dexeus	1	22	5
1016	Hurley Med Ctr	1	8	5
1020	Ibm Res	1	9	5
1037	Inst Adv Simulat Ias 5	1	9	5
1047	Inst Invest Ciencies Salut Germans Trias & Pujol	1	22	5
1048	Inst Invest Sanitaria Iis Fdn Jimenez Diaz	1	146	5
1055	Inst Neurosci & Med Inm 9	1	9	5
1141	Kuleuven	1	9	5
1158	Liverpool Hope Univ	1	74	5
1175	Masonic Canc Ctr	1	8	5
1223	Natl Acad Sci Belarus	1	194	5
1234	Natl Ctr Stomatol	1	1	5
1283	Obstet Gynecol & Womens Hlth	1	8	5
1291	Oregon State Univ	1	141	5
1301	Paris Univ	1	16	5
1335	Quest Diagnost	1	11	5
1341	Red Invest Renal Redinren	1	146	5
1344	Riken	1	10	5
1345	Riken Ctr Integrat Med Sci Ims	1	10	5
1369	Sechenov First Moscow State Med Univ Sechenov Uni	1	39	5
1379	Shandong Engn Lab Dent Mat & Oral Tissue Regenera	1	0	5
1382	Shandong Key Lab Oral Tissue Regenerat	1	0	5
1388	Shanghai Inst Technol	1	24	5
1400	Shanghai Res Inst Stomatol	1	24	5
1419	Shriners Hosp Children	1	9	5
1435	Spanish Biomed Res Ctr Diabet & Associated Metab	1	146	5
1448	Stem Cell Inst	1	8	5
1492	Tokyo Univ Pharm & Life Sci	1	10	5
1498	Towson Univ	1	98	5
1524	Univ Bochum	1	441	5
1540	Univ Duisburg Essen	1	7	5
1559	Univ Helsinki	1	1	5
1561	Univ Hosp Giessen	1	12	5
1584	Univ Liverpool	1	74	5
1592	Univ Messina	1	22	5
1615	Univ Paris Diderot Paris 7	1	16	5
1618	Univ Pierre & Marie Curie Paris 6	1	16	5
1621	Univ Potsdam	1	0	5
1649	Univ Tsukuba	1	0	5
1677	Vet Affairs Pittsburgh Healthcare Syst	1	56	5
1678	Vet Affairs Tennessee Valley Healthcare Syst	1	11	5
1680	Vib Ctr Canc Biol	1	9	5
1683	Vib Ugent Ctr Inflammat Res	1	0	5
1692	Walloon Excellence Life Sci & Biotechnol Welbio	1	9	5
615	1 Ta Hsueh Rd	1	34	4
618	940Th Hosp Joint Logist Support Force Chinese Pla	1	43	4
625	Acad Sinica	1	1	4
629	Addis Ababa Univ	1	0	4
669	Auva Res Ctr	1	71	4
672	Basque Ctr Mat	1	32	4
673	Basque Fdn Sci	1	32	4
679	Beckman Res Inst	1	1	4
685	Beijing Jishuitan Hosp	1	1	4
688	Ben Gurion Univ Negev	1	37	4
691	Beth Israel Deaconess Med Ctr	1	3	4
699	Boston Childrens Hosp	1	0	4
700	Branch Natl Clin Res Ctr Hematol Dis	1	7	4
706	Bulgarian Acad Sci	1	2	4
718	Cayman Chem Co	1	402	4
721	Cent Hosp Minhang Dist	1	31	4
723	Chan Zuckerberg Biohub	1	440	4
724	Chang Gung Mem Hosp Linkou	1	1	4
726	Changhua Christian Hosp	1	34	4
736	Childrens Hosp Philadelphia	1	280	4
746	Chinese Minist Educ	1	0	4
747	Chinese Minist Hlth	1	0	4
764	Cincinnati Childrens Hosp Med Ctr	1	440	4
765	Cipher Gene Beijing Co Ltd	1	113	4
780	Creighton Univ	1	10	4
781	Crig	1	239	4
790	Ctr Hosp Univ Tours	1	8	4
791	Ctr Infect Dis Res Zambia Cidrz	1	0	4
793	Ctr Integrated Oncol Cio Achen Bonn Cologne & Dus	1	7	4
800	Ctr Uterine Canc Diag & Therapy Res Zhejiang Prov	1	2	4
829	Discovery & Translat Sci Metabolon Inc	1	1	4
845	Fdn Invest Biol Aplicadas	1	68	4
855	Fifth Hosp Xiamen	1	0	4
873	Fpo Irccs	1	12	4
875	Fraunhofer Inst Translat Med & Pharmacol	1	3	4
877	Friedrich Miescher Inst Biomed Res	1	0	4
881	Fujian Agr & Forestry Univ	1	2	4
882	Fujian Canc Hosp	1	2	4
905	Gongli Hosp Pudong New Area Shanghai City	1	7	4
908	Grande Osped Metropolitano Niguarda	1	12	4
940	Hangzhou Ninth Peoples Hosp	1	5	4
943	Harbin Commercial Univ	1	60	4
997	Huangshi 5 Hosp	1	1	4
1001	Hubei Minzu Univ	1	0	4
1008	Hunan Childrens Hosp	1	10	4
1009	Hunan Key Lab Bioanal Complex Matrix Samples	1	0	4
1012	Hunan Normal Univ Hunan Prov	1	1	4
1022	Idi Irccs	1	25	4
1024	Ifom Firc Inst Mol Oncol	1	12	4
1025	Ii Mechnikov North Western Med Univ	1	1	4
1052	Inst Mol Biol & Biophys	1	10	4
1063	Int Clin Res Ctr	1	10	4
1068	Irccs Humanitas Clin & Res Ctr	1	1	4
1069	Irccs Ist G Gaslini	1	1	4
1070	Irccs Multimed	1	2	4
1071	Irccs Osped Policlin San Martino	1	1	4
1077	Ist Nazl Biol Ecol & Biotecnol Marine	1	2	4
1084	Jesse Brown Vet Affairs Med Ctr	1	16	4
1086	Jiangsu Kan Pharmaceut Co Ltd	1	2	4
1088	Jiangsu Prov Hosp Chinese Med	1	1	4
1094	Jilin Acad Environm Sci	1	2	4
1106	Jiulongpo Peoples Hosp Chongqing	1	6	4
1110	Kadmon Corp	1	36	4
1115	Kaohsiung Municipal Hsiaokang Hosp	1	3	4
1116	Kaohsiung Municipal Siaogang Hosp	1	0	4
1125	Key Lab Minimally Invas Tech & Rapid Rehabil Dige	1	0	4
1126	Key Lab Mol Radiat Oncol Hunan Prov	1	4	4
1135	Knight Canc Inst	1	10	4
1140	Kotebe Metropolitan Univ	1	0	4
1149	Leidos Biomed Res Inc	1	0	4
1152	Lhasa Peoples Hosp Tibet Autonomous Reg	1	1	4
1156	Lishui Hosp Chinese Med	1	1	4
1160	Lmu Munchen	1	0	4
1176	Massey Canc Ctr	1	1	4
1181	Mcmaster Univ	1	109	4
1194	Mie Univ	1	1	4
1195	Mie Univ Hosp	1	1	4
1198	Miyagi Canc Ctr Res Inst	1	17	4
1199	Miyagi Univ	1	17	4
1227	Natl Cheng Kung Univ Coll Med & Hosp	1	34	4
1229	Natl Chung Cheng Univ	1	24	4
1231	Natl Clin Res Ctr Resp Dis	1	23	4
1236	Natl Dong Hwa Univ	1	7	4
1240	Natl Inst Occupat Safety & Hlth	1	7	4
1244	Natl Inst Quantum & Radiol Sci & Technol Qst	1	2	4
1245	Natl Inst Radiol Sci Nirs	1	2	4
1254	Nhc Key Lab Organ Transplantat	1	6	4
1257	Niddk	1	71	4
1263	Nn Petrov Inst Oncol	1	1	4
1277	Novogene Bioinfommt Inst	1	1	4
1279	Novosibirsk State Univ	1	10	4
1315	Politecn Torino	1	32	4
1325	Purdue Univ	1	7	4
1349	Rocky Mt Reg Vet Affairs Med Ctr	1	15	4
1378	Sendai Med Ctr	1	17	4
1380	Shandong Huaxia Shenzhou New Mat Co Ltd	1	8	4
1383	Shandong Prov Engn Res Ctr Lymphoma	1	7	4
1390	Shanghai Jiao Tong Univ Affiliated Peoples Hosp 6	1	8	4
1392	Shanghai Jiao Tong Univ Sch Med Sjtusm	1	0	4
1393	Shanghai Key Lab Biliary Tract Dis Res	1	1	4
1399	Shanghai Res Ctr Biliary Tract Dis	1	1	4
1402	Shanghai Tech Univ	1	2	4
1409	Shaoxing Cent Hosp	1	44	4
1423	Skolkovo Inst Sci & Technol	1	21	4
1424	Sofia Univ	1	2	4
1425	Sogang Univ	1	109	4
1440	St Annes Univ Hosp Brno	1	10	4
1444	St Petersburg Pediat Med Univ	1	1	4
1445	State Key Lab New Tech Chinese Med Pharmaceut Pro	1	2	4
1446	State Key Lab Oncogenes & Related Genes	1	1	4
1447	State Key Lab Resp Dis	1	23	4
1449	Stn Zool Anton Dohrn	1	1	4
1464	Tangshan Gongren Hosp	1	1	4
1477	Third Peoples Hosp Shenzhen	1	1	4
1482	Tianjin Engn Ctr Micronano Biomat & Detect Treatm	1	13	4
1490	Tokyo Med Univ	1	20	4
1495	Tongde Hosp Zhejiang Prov	1	2	4
1499	Toyo Univ	1	7	4
1501	Trakia Univ	1	2	4
1534	Univ Colorado	1	15	4
1555	Univ Gondar	1	0	4
1558	Univ Hawaii	1	113	4
1560	Univ Hosp Basel	1	0	4
1562	Univ Hosp Heidelberg	1	3	4
1572	Univ Insubria	1	2	4
1582	Univ Littoral Cote Opale 1	1	19	4
1588	Univ Mar Del Plata	1	68	4
1599	Univ Nacl Plata	1	68	4
1600	Univ Napoli Federico Ii	1	1	4
1606	Univ Ngaoundere	1	12	4
1620	Univ Pompeu Fabra	1	92	4
1654	Univ Victoria	1	2	4
1668	Vall Dhebron Res Inst	1	10	4
1672	Vcu Philips Inst	1	1	4
1688	Wachemo Univ	1	0	4
1693	Warman Med Coll	1	2	4
1696	Weizmann Inst Sci	1	10	4
1708	Xiangya Hosp Cent South Univ	1	0	4
1711	Xuzhou City Hosp Chinese Med	1	1	4
1717	Yantai Univ	1	60	4
1728	Zhangjiagang Hosp Chinese Med	1	1	4
1734	Zhongshan Hosp	1	0	4
616	1 Tradit Chinese Med Hosp Changde	1	8	3
617	4Th Peoples Hosp Shenyang	1	0	3
621	Abo Akad Univ	1	13	3
640	Albert Einstein Coll Med	1	142	3
641	Allianz Pharmasci Ltd	1	20	3
644	Anadolu Univ	1	41	3
645	Anan Med Ctr	1	2	3
650	Anhui Univ Technol	1	1	3
657	Ars	1	128	3
659	Asian Glioma Genome Atlas Network Agga	1	34	3
660	Assam Univ	1	52	3
665	Astrazeneca R&D	1	6	3
666	Austin Hlth	1	0	3
670	Azabu Univ	1	5	3
674	Bayer Ag Innovat Strategy	1	146	3
675	Bayer Pharma Ag	1	146	3
683	Beijing Inst Lifeom	1	1	3
709	Caea Ctr Excellence Nucl Technol Applicat Insect	1	0	3
717	Cas Cityu Joint Lab	1	6	3
729	Changzhou Wujin Dist Ctr Dis Control & Prevent	1	1	3
738	China Natl Clin Res Ctr Neurol Dis	1	34	3
740	China Natl Nucl Corp	1	3	3
741	China Rehabil Res Ctr	1	8	3
745	Chinese Glioma Genome Atlas Network Cgga	1	34	3
749	Chinese Pharmaceut Univ	1	24	3
769	Cixi Peoples Hosp Med & Hlth Grp	1	10	3
774	Collaborat Innovat Ctr Tradit Chinese Med New Pro	1	5	3
777	Community Hlth Serv Ctr Yaoqiang	1	42	3
779	Comsats Univ	1	1	3
797	Ctr Mind Brain & Behav	1	0	3
798	Ctr Natl Rech Sci Cnrs	1	3	3
804	D Rogachev Natl Res Ctr Pediat Hematol Oncol & Im	1	3	3
809	Danish Canc Soc Res Ctr	1	44	3
812	De La Salle Univ	1	16	3
814	Dept Appl Pharmacol	1	9	3
817	Dept Neurol	1	575	3
820	Dept Pathol & Lab Med	1	28	3
821	Dept Psychiat	1	575	3
825	Deutsch Krebsforschungszentrum Dkfz	1	120	3
827	Dianjiang Peoples Hosp Chongqing	1	55	3
831	Donnelly Ctr Cellular & Biomol Res	1	0	3
832	Dsm Nutr Prod Res Ctr Anim Nutr & Hlth	1	0	3
835	Eberhard Karls Univ Tubingen	1	16	3
842	Ethz Zurich	1	100	3
863	First Peoples Hosp Foshan	1	0	3
865	First Peoples Hosp Yancheng	1	4	3
867	Flanders Inst Biotechnol	1	285	3
870	Fogang Cty Hosp Tradit Chinese Med	1	0	3
884	Fujian Univ Tradit Chinese Med	1	8	3
893	Georgia Regents Univ	1	246	3
898	German Ctr Neurodegenerat Dis Dzne Site Munich	1	12	3
903	Glaxosmithkline	1	22	3
906	Grad Sch Med	1	114	3
907	Grad Sch Sci & Technol	1	114	3
915	Guangdong Engn Technol Res Ctr Translat Med Menta	1	64	3
916	Guangdong Prov Hosp Chinese Med	1	0	3
924	Guangzhou Huiai Hosp	1	64	3
927	Guangzhou Univ Tradit Chinese Med	1	0	3
931	Gyeongsang Natl Univ	1	0	3
934	Hainan Med Coll	1	9	3
935	Hainan Normal Univ	1	9	3
939	Handan Cent Hosp	1	8	3
942	Hangzhou Womens Hosp	1	0	3
948	Haukeland Hosp	1	0	3
959	Helmholtz Zentrum Munich	1	12	3
963	Hengyang Maternal & Child Hlth Hosp	1	6	3
970	Hong Kong Univ Sci & Technol	1	16	3
971	Hop Beaujon	1	22	3
975	Hop Louis Mourier	1	22	3
982	Hosp Luz	1	2	3
1019	I Shou Univ	1	10	3
1026	Im Sechenov Moscow Med State Univ	1	22	3
1032	Infn	1	38	3
1034	Innovat & High Technol Msu Ltd	1	3	3
1038	Inst Brain & Brain Inspired Sci	1	4	3
1049	Inst Marine Res	1	0	3
1051	Inst Mol & Cellular Regulat	1	114	3
1056	Inst Paoli Calmettes Ipc	1	3	3
1057	Inst Portugues Oncol Lisboa Francisco Gentil Ipol	1	2	3
1065	Ionoptika Ltd	1	22	3
1067	Iran Univ Med Sci	1	0	3
1081	Japan Community Hlth Care Org Osaka Hosp	1	1	3
1083	Japanese Fdn Canc Res	1	5	3
1092	Jiangxi Univ Tradit Chinese Med	1	7	3
1093	Jiaxing Hosp Tradit Chinese Med	1	0	3
1095	Jilin Med Univ	1	1	3
1101	Jingzhou Cent Hosp	1	34	3
1107	Johns Hopkins Brain Sci Inst	1	575	3
1109	Juntendo Univ	1	13	3
1121	Keck Grad Inst	1	10	3
1123	Key Lab Applicat High Altitude Med Qinghai Prov	1	39	3
1128	Key Lab Tradit Chinese Med Resources & Chem Hubei	1	5	3
1129	Key Lab Translat Radiat Oncol	1	118	3
1132	Kitasato Univ	1	5	3
1136	Kochi Univ	1	1	3
1138	Korea Univ Sci & Technol Ust	1	16	3
1139	Korean Aquat Organism Dis Inspector Assoc	1	0	3
1146	Langfang Fourth Peoples Hosp	1	8	3
1161	Lomonosov Moscow State Univ	1	6	3
1164	Ludwig Canc Ctr	1	19	3
1168	Macerata Hosp	1	13	3
1169	Maoming Peoples Hosp	1	0	3
1172	Marshall Univ	1	0	3
1179	Max Zeller Soehne Ag	1	0	3
1180	Mccormick Sch Engn	1	34	3
1185	Meiho Univ	1	1	3
1201	Moscow Inst Phys & Technol	1	31	3
1206	N Shore Univ Hosp	1	181	3
1207	Nagahama Inst Biosci & Technol	1	5	3
1208	Nanchang Hangkong Univ	1	0	3
1209	Nanjing Agr Univ	1	5	3
1211	Nanjing Tech Univ	1	16	3
1215	Nanjing Univ Posts & Telecommun	1	0	3
1226	Natl Cent Univ	1	1	3
1237	Natl Inst Canc Res	1	20	3
1239	Natl Inst Fisheries Sci Nifs	1	0	3
1242	Natl Inst Pharmaceut Educ & Res Niper	1	52	3
1248	Natl Univ Hlth Syst	1	5	3
1250	Nct	1	120	3
1264	Nn Semenov Inst Chem Phys	1	9	3
1274	Norwegian Univ Sci & Technol	1	0	3
1275	Norwegian Univ Sci & Technol Ntnu	1	12	3
1293	Osaka City Univ	1	0	3
1305	Peoples Friendship Univ Russia Rudn Univ	1	6	3
1306	Peoples Hosp Bozhou	1	4	3
1307	Peoples Hosp Deyang	1	55	3
1309	Peoples Hosp Zunhua	1	42	3
1316	Polytech Univ Marche Reg	1	13	3
1319	Prov Engn Technol Res Ctr Biol Vector Control	1	0	3
1321	Psl Univ	1	20	3
1322	Psl Univ Paris	1	3	3
1323	Pukyong Natl Univ	1	0	3
1328	Qimr Berghofer Med Res Inst	1	44	3
1330	Qinghai Prov Peoples Hosp	1	39	3
1334	Queensland Univ Technol	1	15	3
1350	Rongcheng Lanrun Biol Technol Co Ltd	1	0	3
1357	Rutgers New Jersey Med Sch	1	142	3
1358	Rzeszow Univ Technol	1	1	3
1364	San Raffaele Sci Inst Irccs	1	0	3
1381	Shandong Jianzhu Univ	1	0	3
1385	Shanghai Chest Hosp	1	34	3
1387	Shanghai Inst Mat Med	1	24	3
1396	Shanghai Key Lab Orbital Dis & Ocular Oncol Shang	1	0	3
1398	Shanghai Municipal Ctr Dis Control & Prevent	1	1	3
1417	Shouguang Peoples Hosp	1	15	3
1418	Showa Pharmaceut Univ	1	5	3
1422	Sintef As	1	12	3
1428	South Med Univ	1	10	3
1431	Southern Iron Disorders Ctr	1	13	3
1434	Southwest Med Univ Luzhou	1	1	3
1441	St Johns Canc Inst	1	0	3
1442	St Orsola Malpighi Univ Hosp	1	0	3
1443	St Orsola Marcello Malpighi Hosp	1	13	3
1457	Sysu	1	13	3
1459	Taipei Tzu Chi Hosp	1	1	3
1465	Tarbiat Modares Univ	1	0	3
1472	Texas Childrens Hosp	1	128	3
1484	Tianjin Second Peoples Hosp	1	0	3
1488	Tokushima Univ	1	2	3
1489	Tokushima Univ Hosp	1	2	3
1491	Tokyo Univ Agr & Technol	1	5	3
1505	Turku Biosci Ctr	1	13	3
1507	Uam	1	5	3
1511	Ulm Univ	1	117	3
1513	Univ Aix Marseille Um105	1	3	3
1514	Univ Alabama Birmingham	1	13	3
1517	Univ Arkansas	1	64	3
1526	Univ Bordeaux Segalen	1	12	3
1529	Univ Campania Luigi Vanvitelli	1	4	3
1539	Univ Douala	1	1	3
1563	Univ Hosp Innsbruck	1	17	3
1575	Univ Kent	1	8	3
1593	Univ Michigan Sch Med	1	0	3
1604	Univ New South Wales Sydney	1	1	3
1611	Univ North Texas	1	53	3
1628	Univ Rzeszow	1	1	3
1635	Univ Sunshine Coast	1	0	3
1639	Univ Texas Md Anderson Cenc Ctr	1	118	3
1657	Univ Wisconsin	1	6	3
1675	Versilia Hosp	1	4	3
1676	Vet Affairs Ann Arbor Healthcare Syst	1	0	3
1681	Vib Ctr Inflammat Res Irc	1	346	3
1682	Vib Ghent Univ	1	346	3
1687	Vince Lombardi Canc Clin	1	0	3
1689	Wageningen Univ & Res	1	146	3
1701	Wroclaw Univ Sci & Technol	1	1	3
1706	Xian Jiaotong Univ Zhejiang	1	1	3
1713	Xuzhou Univ Technol	1	16	3
1714	Yamaguchi Univ	1	8	3
1725	Yueyang Maternal & Child Hlth Hosp	1	6	3
1726	Yunnan Canc Hosp	1	3	3
1730	Zhejiang Pharmaceut Coll	1	0	3
620	Abbvie Genom Res Ctr	1	3	2
631	Affiliated Hosp 1	1	0	2
646	Anhui Agr Univ	1	3	2
651	Annunziata Hosp	1	8	2
654	Antwerp Univ Hosp	1	3	2
658	Asan Med Ctr	1	21	2
668	Austrian Acad Sci	1	249	2
671	Azienda Osped Univ Mater Domini	1	8	2
681	Beijing Hosp	1	12	2
684	Beijing Inst Otorhinolaryngol	1	13	2
694	Bimecon Ent Berlin	1	49	2
695	Biol Emergency & Clin Poct Key Lab	1	11	2
703	Brno Univ Technol	1	16	2
708	Burke Neurol Inst	1	31	2
715	Captical Med Univ	1	101	2
722	Chaminade Univ Honolulu	1	1	2
732	Chengde Cent Hosp	1	13	2
734	Chengdu Univ	1	21	2
739	China Natl Comprehens Stroke Ctr	1	5	2
742	China Three Gorges Univ	1	0	2
743	Chinese Acad Agr Sci	1	0	2
744	Chinese Acad Fishery Sci	1	0	2
751	Chiping Dist Peoples Hosp	1	22	2
752	Chongqing Med & Pharmaceut Coll	1	30	2
759	Chu Amiens Nord	1	139	2
762	Cic Biogune	1	6	2
763	Cic Biomagune	1	6	2
771	Clin Coll Nanjing Med Univ	1	0	2
773	Collaborat Ctr Biotherapy	1	37	2
795	Ctr Invest Biomed Red Ciber	1	1	2
799	Ctr Sci Monaco	1	74	2
805	Daejin Univ	1	15	2
808	Dalian Univ	1	0	2
813	Deakin Univ	1	101	2
816	Dept Mol & Cell Biol	1	9	2
822	Des Moines Med Sch	1	40	2
828	Dicle Univ	1	6	2
834	East China Inst Digital Med Engn	1	0	2
840	Eskisehir Tech Univ	1	9	2
841	Eth	1	218	2
851	Fed Univ Rio Grande Do Norte Ufrn	1	0	2
853	Ferdowsi Univ Mashhad	1	1	2
857	First Affiliated Hosp Soochow Univ	1	0	2
858	First Affiliated Hosp Suzhou Univ	1	0	2
861	First Hosp Putian City	1	1	2
862	First Hosp Qinhuangdao	1	0	2
864	First Peoples Hosp Lianyungang	1	14	2
883	Fujian Prov Hosp	1	3	2
886	Gannan Med Univ	1	0	2
888	Gba Res Innovat Inst Nanotechnol	1	17	2
889	Gcc Ctr Adv Microscopy & Image Informat	1	7	2
900	German Inst Human Nutr Potsdam Rehbrucke Dife	1	43	2
910	Greifswald Univ	1	12	2
911	Grenoble Alpes Univ Hosp	1	7	2
919	Guangxi Inst Med Plants	1	0	2
921	Guangxi Univ Chinese Med	1	0	2
922	Guangxi Univ Tradit Chinese Med	1	0	2
923	Guangxin Dist Peoples Hosp	1	6	2
925	Guangzhou Key Lab Chinese Med Prevent & Treatment	1	17	2
932	Hadassah Med Ctr	1	0	2
933	Hadassah Univ	1	1	2
938	Hainan Third Peoples Hosp	1	4	2
941	Hangzhou Tongchuang Med Lab	1	0	2
944	Harbin Med Univ Canc Hosp	1	0	2
947	Harvard Sch Publ Hlth	1	74	2
949	Hebei Womens Vocat Coll	1	14	2
950	Hefei Natl Lab Phys Sci Microscale	1	8	2
952	Heidelberg Sch Chinese Med	1	157	2
957	Helemholtz Zentrum Munchen	1	218	2
961	Helmholz Zentrum Munchen German Res Ctr Environm	1	4	2
962	Henan Key Lab Digest Organ Transplantat	1	0	2
965	Heze Third Peoples Hosp	1	0	2
969	Homi Bhabha Natl Inst	1	4	2
978	Hosp 12 Octubre Imas 12	1	1	2
984	Hosp Univ Bellvitge	1	52	2
985	Hosp Univ Fdn Jimenez Diaz	1	1	2
995	Hualien Tzu Chi Hosp	1	0	2
998	Huazhong Univ Sci & Technol Hust	1	1	2
1000	Hubei Key Lab Hepatopancreatobiliary Dis	1	6	2
1005	Hugo W Moser Res Inst Kennedy Krieger	1	229	2
1006	Human Canc Hosp Huaihua	1	0	2
1010	Hunan Key Lab Non Resolving Inflammat & Canc	1	0	2
1015	Hunan Univ Technol	1	132	2
1017	Hust	1	1	2
1021	Ibs Granada	1	6	2
1029	Indian Inst Technol	1	8	2
1030	Indian Inst Technol Madras	1	0	2
1031	Indiana Biosci Res Inst	1	5	2
1033	Inner Mongolia Univ Sci & Technol	1	0	2
1035	Innsbruck Med Univ	1	4	2
1046	Inst Invest Biomed Alberto Sols Csic Uam	1	6	2
1061	Inst Trop Med	1	3	2
1066	Ippokratio Hosp	1	5	2
1072	Irccs San Raffaele Pisana	1	38	2
1073	Irsin Inst Reina Sofia Invest Nefrol	1	1	2
1076	Ist Dermopat Immacolata Idi Irccs	1	19	2
1079	James Cook Univ	1	29	2
1085	Jiangsu Inst Nucl Med	1	2	2
1087	Jiangsu Prov Hosp	1	4	2
1090	Jiangxi Key Lab Neurol Tumors & Cerebrovasc Dis	1	0	2
1096	Jilin Neuropsychiatr Hosp	1	1	2
1097	Jilin Prov Key Lab Cerebrovasc Dis	1	5	2
1098	Jilin Prov Key Lab Tooth Dev & Bone Remodeling	1	1	2
1100	Jingan Dist Zhabei Cent Hosp	1	0	2
1103	Jining Hosp Tradit Chinese Med	1	2	2
1104	Jining Med Coll	1	0	2
1111	Kahramanmaras Sutcu Imam Univ	1	6	2
1112	Kaifeng Food & Drug Inspect Inst	1	28	2
1118	Katta Publ Gen Hosp	1	25	2
1127	Key Lab Oral Biomed	1	0	2
1133	Klin Dr Erler	1	49	2
1134	Klinikum Univ	1	27	2
1137	Korea Inst Toxicol	1	38	2
1148	Leibniz Inst Plasma Sci & Technol Inp	1	12	2
1153	Lille Nord France Univ	1	231	2
1154	Lille Univ Hosp	1	231	2
1157	Lithuanian Univ Hlth Sci	1	281	2
1170	Marchall Univ	1	1	2
1171	Mardin Artuklu Univ	1	6	2
1173	Masaryk Univ	1	16	2
1174	Mashhad Univ Med Sci	1	1	2
1187	Mendel Univ Brno	1	16	2
1190	Miami Healthcare Syst	1	23	2
1197	Minist Agr & Rural Affairs	1	0	2
1204	Mudanjiang Med Univ	1	1	2
1212	Nanjing Tech Univ Nanjingtech	1	179	2
1218	Nantong Vocat Univ	1	0	2
1222	Narayana Hlth City	1	4	2
1228	Natl China Normal Univ	1	9	2
1230	Natl Clin Res Base Tradit Chinese Med	1	17	2
1238	Natl Inst Environm Hlth Sci	1	0	2
1246	Natl Res Inst Child Hlth & Dev	1	2	2
1249	Navy Mil Med Univ	1	0	2
1251	New York Inst Technol	1	9	2
1253	New York Univ Langone Hlth	1	15	2
1266	North Minzu Univ	1	2	2
1268	Northeast Agr Univ	1	0	2
1269	Northeast Normal Univ	1	10	2
1270	Northeastern Univ	1	1	2
1271	Northern Jiangsu Peoples Hosp	1	1	2
1280	Nui Galway	1	49	2
1281	Nutr Res	1	0	2
1282	Nuvisan Icb Gmbh	1	4	2
1289	Open & Key Lab Hepatobiliary & Pancreat Surg & Di	1	0	2
1290	Open Univ	1	9	2
1294	Osaka Police Hosp	1	65	2
1296	Pamgene Int	1	0	2
1302	Patton State Hosp	1	24	2
1303	Peking Union Med Coll	1	12	2
1308	Peoples Hosp Yiyuan Cty	1	0	2
1312	Pgimer	1	0	2
1313	Pingyang Ctr Food & Drug Control	1	0	2
1314	Polish Acad Sci	1	3	2
1317	Pontificia Univ Catolica Chile	1	23	2
1318	Princess Margaret Canc Ctr	1	0	2
1320	Providence Univ Coll	1	51	2
1329	Qingdao Mental Hlth Ctr	1	0	2
1331	Qiqihar First Hosp	1	0	2
1332	Qiqihar Med Univ	1	3	2
1336	Radboud Inst Mol Life Sci	1	34	2
1340	Recipe Chem Instruments Gmbh	1	4	2
1348	Rochester Reg Hlth	1	8	2
1359	Saitama Canc Ctr	1	39	2
1361	San Cecilio Univ Hosp	1	6	2
1363	San Raffaele Roma Open Univ	1	38	2
1367	Sch Queen Mary	1	5	2
1370	Sechenov Moscow State Med Univ	1	1	2
1376	Second Peoples Hosp Zhengzhou	1	28	2
1391	Shanghai Jiao Tong Univ Sch Med	1	1	2
1397	Shanghai Med Coll	1	0	2
1401	Shanghai Sixth Peoples Hosp	1	0	2
1403	Shanghai Univ Engn Sci	1	0	2
1406	Shanxi Bethune Hosp	1	1	2
1411	Shenzhen Childrens Hosp	1	16	2
1412	Shenzhen Tradit Chinese Med Hosp	1	17	2
1414	Shihezi Univ	1	9	2
1420	Sichuan Enray Pharmaceut Sci Co	1	4	2
1421	Simcere Diagnost Co Ltd	1	2	2
1427	South Cent Univ Nationalities	1	13	2
1432	Southern Univ Sci & Technol	1	18	2
1438	Sri Ramachandra Inst Higher Educ & Res	1	0	2
1439	Sri Ramachandra Univ	1	0	2
1450	Subei Peoples Hosp Jiangsu Prov	1	1	2
1451	Sun Yet Sen Univ	1	0	2
1454	Suzhou Univ Sci & Technol	1	3	2
1455	Swansea Univ	1	6	2
1461	Taishan Hosp Shandong Prov	1	10	2
1463	Taizhou Univ	1	7	2
1466	Tata Mem Hosp	1	4	2
1468	Tech Univ Dortmund Ifado	1	27	2
1469	Tel Aviv Univ	1	49	2
1473	Texas Southern Univ	1	3	2
1475	Third Hosp Jinan	1	0	2
1481	Tianjin Childrens Hosp	1	0	2
1496	Tortgji Univ	1	19	2
1497	Touro Univ	1	47	2
1500	Tradit Chinese Med Hosp Kunshan	1	0	2
1504	Tumkur Univ	1	23	2
1509	Uga Inserm U1209 Cnrs Umr5309	1	7	2
1519	Univ Athens	1	5	2
1520	Univ Autonoma Madrid Uam	1	6	2
1532	Univ Coimbra	1	34	2
1533	Univ Cologne Ukk	1	27	2
1536	Univ Connecticut Hlth	1	9	2
1546	Univ Fed Itajuba	1	0	2
1547	Univ Fed Minas Gerais	1	0	2
1556	Univ Gothenburg	1	38	2
1557	Univ Granada	1	6	2
1573	Univ Ioannina	1	5	2
1580	Univ Leipzig	1	0	2
1583	Univ Littoral Opal Coast	1	231	2
1585	Univ Lodz	1	3	2
1587	Univ Lubeck	1	31	2
1589	Univ Maryland	1	12	2
1595	Univ Montreal	1	34	2
1596	Univ Mysore	1	23	2
1605	Univ Newcastle	1	281	2
1608	Univ North Carolina Chapel Hill	1	8	2
1617	Univ Picardie	1	139	2
1622	Univ Puerto Rico	1	2	2
1625	Univ Republica	1	43	2
1626	Univ Rostock	1	12	2
1631	Univ Sherbrooke	1	34	2
1632	Univ Silesia	1	3	2
1633	Univ South Australia	1	11	2
1645	Univ Thi Qar	1	1	2
1656	Univ Westminster	1	9	2
1662	Upmc Childrens Hosp	1	2	2
1674	Vels Publisher	1	0	2
1690	Wake Forest Baptist Med Ctr	1	1	2
1691	Wake Forest Univ Hlth Sci	1	86	2
1699	West Virginia Univ	1	19	2
1702	Wujiang Fifth Peoples Hosp	1	2	2
1703	Wujing Community Hlth Serv Ctr	1	0	2
1704	Wuzhong Peoples Hosp Suzhou City	1	0	2
1707	Xiangya Hosp	1	3	2
1709	Xiangyang Cent Hosp	1	0	2
1720	Yidu Cent Hosp Weifang	1	2	2
1724	Youjiang Med Univ Nationalities	1	0	2
1731	Zhejiang Shuren Univ	1	0	2
1736	Zibo Cent Hosp	1	9	2
623	Acad Ctr Educ Culture & Res Acecr	1	4	1
624	Acad Romania Scientist	1	0	1
626	Accendatech Co Ltd	1	12	1
627	Acecr	1	28	1
632	Affiliated Hosp Northwest Univ Xian	1	1	1
634	Agr Biotechnol Res Inst Iran	1	1	1
635	Air Force Med Univ Pla	1	19	1
636	Air Force Mil Med Univ	1	0	1
638	Al Jalila Fdn Res Ctr	1	412	1
643	Amity Univ Campus	1	80	1
647	Anhui Prov Key Lab Tumor Immunotherapy & Nutr The	1	0	1
649	Anhui Univ Sci & Technol	1	0	1
653	Anti Doping Lab Qatar	1	10	1
667	Australian Natl Univ	1	3	1
682	Beijing Inst Basic Med Sci	1	26	1
686	Beijing Normal Univ	1	1	1
689	Benxi Iron & Steel Grp	1	4	1
692	Bilecik Se Univ	1	13	1
698	Bishan Hosp Chongqing	1	0	1
707	Bunkyo Gakuin Univ	1	46	1
711	Canc Res Inst	1	0	1
720	Cent Blood Stn Wenzhou	1	13	1
727	Changzhi Med Coll	1	2	1
728	Changzhou Univ	1	4	1
733	Chengdu Fifth Peoples Hosp	1	0	1
748	Chinese Peoples Liberat Army Pla	1	1	1
753	Chongqing Univ Canc Hosp	1	35	1
754	Chongqing Univ Sci & Technol	1	14	1
755	Chongqing Univ Technol	1	1	1
767	City Hope Comprehens Canc Ctr	1	4	1
768	City Hope Natl Med Ctr	1	12	1
772	Cnrs Umr 8253	1	10	1
782	Croatian Inst Publ Hlth	1	6	1
796	Ctr Lutte Canc Eugene Marquis	1	5	1
801	Cuny	1	0	1
806	Dalhousie Univ	1	74	1
807	Dalian Stomatol Hosp	1	4	1
826	Dezful Univ Med Sci	1	5	1
833	Duke Ctr Genom & Computat Biol	1	1	1
836	Engn Lab Dev & Applicat Tradit Chinese Med Zhejia	1	44	1
837	Environm Testing & Res Labs	1	22	1
848	Fdn Policlin Univ A Gemelli	1	89	1
852	Feinstein Inst Med Res	1	7	1
856	Fifth Peoples Hosp Jinan	1	5	1
860	First Hosp Lanzhou Univ	1	0	1
872	Fourth Hosp Hebei Med Univ	1	1	1
878	Friedrich Schiller Univ	1	0	1
909	Greater Los Angeles Healthcare Syst	1	20	1
912	Griffith Univ	1	3	1
917	Guangdong Prov Key Lab Stomatol	1	1	1
920	Guangxi Int Zhuang Med Hosp	1	15	1
926	Guangzhou Univ Tcm	1	11	1
936	Hainan Prov Key Lab Trop Med	1	0	1
945	Harbin Univ Commerce	1	0	1
954	Heilongjiang Acad Med Sci	1	51	1
955	Heilongjiang Canc Inst	1	5	1
956	Heji Hosp	1	58	1
960	Helmholtzzentrum Muenchen	1	81	1
974	Hop Kirchberg	1	35	1
979	Hosp Israelita Albert Einstein	1	1	1
983	Hosp Tradit Chinese Med Changzhi City	1	2	1
996	Huanghe Sci & Technol Coll	1	18	1
999	Hubei Key Lab Cardiol	1	0	1
1002	Hubei Prov Key Lab Allergy & Immunol	1	0	1
1003	Hubei Univ	1	189	1
1004	Hubei Univ Med	1	1	1
1007	Hunan Canc Hosp	1	36	1
1011	Hunan Key Lab Tumor Models & Individualized Med	1	0	1
1023	Idibell	1	23	1
1044	Inst Environm Physiol	1	0	1
1054	Inst Necker Enfants Malades	1	45	1
1060	Inst Theoret & Expt Biophys	1	40	1
1074	Isfahan Univ Med Sci	1	5	1
1075	Islamic Azad Univ	1	28	1
1078	Ist Super Sanita	1	89	1
1080	Japan Agcy Med Res & Dev	1	5	1
1082	Japan Soc Promot Sci	1	133	1
1091	Jiangxi Prov Canc Hosp	1	0	1
1099	Jinan City Peoples Hosp	1	6	1
1102	Jinhua Guangfu Hosp	1	2	1
1108	Johns Hopkins Med	1	37	1
1117	Katholieke Univ Ku Leuven	1	0	1
1122	Kermanshah Univ Med Sci	1	0	1
1124	Key Lab Kidney Dis Prevent & Control Technol	1	2	1
1143	Kunming Cellulose Fibers Co	1	3	1
1147	Laura & Isaac Perlmutter Canc Ctr	1	6	1
1159	Liyang City Hosp Tcm	1	0	1
1177	Masuda Red Cross Hosp	1	66	1
1182	Mcmbb	1	86	1
1193	Midwestern Univ	1	0	1
1196	Minist Agr	1	4	1
1202	Ms Ramaiah Univ Appl Sci	1	4	1
1210	Nanjing Second Hosp	1	2	1
1213	Nanjing Univ Aeronaut & Astronaut	1	47	1
1216	Nanjing Univ Sci & Technol	1	119	1
1217	Nanjing Univ Tradit Chinese Med	1	36	1
1219	Nanyang Cent Hosp	1	5	1
1220	Nanyang Normal Univ	1	5	1
1221	Nara Med Univ	1	3	1
1232	Natl Ctr Nanosci & Technol	1	2	1
1235	Natl Ctr Tumor Dis Nct	1	6	1
1241	Natl Inst Pharmaceut Educ & Res	1	5	1
1255	Ni Pirogov Russian Natl Med Res Univ	1	2	1
1256	Nibs	1	30	1
1260	Ningbo Urol & Nephrol Hosp	1	0	1
1265	North Dakota State Univ	1	0	1
1273	Northwestern Polytech Univ Shenshen	1	42	1
1285	Ohsu Knight Canc Inst	1	1	1
1286	Oki Hosp	1	6	1
1292	Orthoped Biomed Mat Engn Lab Hunan Prov	1	0	1
1304	Pennington Biomed Res Ctr	1	7	1
1326	Pusan Natl Univ	1	0	1
1327	Qassim Univ	1	1	1
1333	Queen Elizabeth Ii Med Ctr	1	28	1
1338	Ras	1	0	1
1346	Rmit Univ	1	1	1
1354	Royal Free London Nhs Fdn Trust	1	5	1
1362	San Diego Nat Hist Museum	1	5	1
1365	Sanford Burnham Med Res Inst	1	60	1
1372	Second Hosp Jilin City	1	18	1
1373	Second Peoples Hosp Guiyang	1	0	1
1374	Second Peoples Hosp Hefei	1	0	1
1375	Second Peoples Hosp Weifang	1	1	1
1384	Shandong Prov Third Hosp	1	0	1
1386	Shanghai Gen Hosp	1	58	1
1389	Shanghai Int Med Ctr	1	1	1
1394	Shanghai Key Lab Female Reprod Endocrine Related	1	1	1
1395	Shanghai Key Lab Orbital Dis & Ocular Oncol	1	9	1
1404	Shanghal Pancreat Canc Inst	1	3	1
1407	Shanxi Univ	1	3	1
1410	Shemyakin Ovchinnikov Inst Bioorgan Chem	1	0	1
1413	Shenzhen Univ Hlth Sci Ctr	1	3	1
1415	Shijiazhuang Ctr Dis Control & Prevent	1	0	1
1416	Shonan Univ Med Sci	1	7	1
1426	Soonchunhyang Univ	1	0	1
1453	Suzhou Univ	1	5	1
1458	Taipei Med Univ Hosp	1	0	1
1460	Taipei Vet Gen Hosp	1	64	1
1462	Taizhou Hosp	1	2	1
1476	Third Peoples Hosp Qingdao	1	0	1
1480	Tianjin Acad Tradit Chinese Med Affiliated Hosp	1	66	1
1483	Tianjin Huanhu Hosp	1	2	1
1493	Tokyo Univ Sci	1	11	1
1494	Ton Duc Thang Univ	1	10	1
1502	Tufts Univ	1	45	1
1503	Tulane Univ	1	7	1
1506	Uae Univ	1	412	1
1512	Umm Al Qura Univ	1	1	1
1515	Univ Alberta	1	14	1
1522	Univ Basque Country	1	84	1
1523	Univ Belgrade	1	1	1
1528	Univ Buffalo State Univ Newyork Buffalo	1	33	1
1530	Univ Cent Lancashire	1	1	1
1531	Univ Childrens Hosp Zurich	1	3	1
1538	Univ Delhi	1	1	1
1550	Univ Fed Sao Paulo	1	2	1
1577	Univ Laquila	1	21	1
1597	Univ N Carolina	1	17	1
1598	Univ Nacl Autonoma Mexico	1	2	1
1610	Univ North Dakota	1	12	1
1612	Univ Nottingham	1	0	1
1616	Univ Peradeniya	1	3	1
1619	Univ Politehn Bucuresti	1	0	1
1624	Univ Rennes	1	5	1
1627	Univ Ryukyus	1	11	1
1630	Univ Sci & Technol Ust	1	4	1
1636	Univ Technol Sydney	1	96	1
1638	Univ Texas Hlth Sci Ctr At San Antonio	1	0	1
1642	Univ Texas San Antonio	1	42	1
1655	Univ Western Ontario	1	74	1
1659	Univ Zagreb	1	6	1
1673	Vellore Inst Technol	1	1	1
1694	Washington State Univ	1	36	1
1695	Weill Cornell Med Ctr	1	1	1
1697	Wenzhou Univ	1	6	1
1698	West China Hosp Sichuan Univ	1	1	1
1700	Westphalian Wilhelms Univ	1	3	1
1705	Xiamen Univ Technol	1	0	1
1710	Xianning Ctr Hosp	1	124	1
1712	Xuzhou Tradit Chinese Med Hosp	1	36	1
1715	Yanan Peoples Hosp	1	15	1
1719	Yeungnam Univ	1	1	1
1721	Yinchuan Maternal & Child Hlth Hosp	1	0	1
1727	Yunnan Minzu Univ	1	37	1
1732	Zhejiang Weifeng Biotechnol Co Ltd	1	0	1
1733	Zhengzhou Basic & Clin Key Lab Hepatopancreatobil	1	23	1
1737	Zucker Sch Med Hofstra Northwell	1	7	1
648	Anhui Univ	1	2	0
680	Beihang Univ	1	6	0
701	Bristol Myers Squibb Co	1	2	0
714	Cao Cty Peoples Hosp	1	0	0
776	Columbia Univ Coll Phys & Surg	1	811	0
846	Fdn Irccs Ist Nazl Tumori	1	0	0
850	Fed Univ Minas Gerais Ufmg	1	8	0
859	First Affiliated Hosp Xian Jiao Tong Univ	1	0	0
869	Florida Atlantic Univ	1	10	0
890	Gen Hosp Northern Theater Command	1	2	0
891	Genentech Inc	1	14	0
913	Grp Hosp Cochin Port Royal	1	5	0
946	Harvard Inst Med	1	79	0
966	Himeji Dokkyo Univ	1	18	0
990	Houston Methodist	1	25	0
1013	Hunan Univ Med	1	0	0
1014	Hunan Univ Sci & Technol	1	2	0
1018	Huzhou Univ	1	3	0
1062	Inst Venezolano Invest Cient Ivic	1	0	0
1089	Jiangxi Agr Univ	1	0	0
1105	Jinzhou Med Univ	1	3	0
1114	Kangwon Natl Univ	1	11	0
1144	Kyoto Prefectural Univ Med	1	10	0
1155	Linyi Cent Hosp	1	1	0
1166	Luoyang Normal Univ	1	2	0
1184	Med Univ Warsaw	1	0	0
1186	Meikai Univ	1	2	0
1205	N Carolina State Univ	1	274	0
1214	Nanjing Univ Jiangsu	1	12	0
1243	Natl Inst Pharmaceut Educ & Res Raebareli	1	3	0
1247	Natl Tsing Hua Univ	1	3	0
1261	Ningbo Yinzhou 2 Hosp	1	0	0
1276	Nova Southeastern Univ	1	3	0
1310	Pfizer Inc	1	51	0
1353	Royal Coll Surgeons Ireland	1	10	0
1356	Rudn Univ	1	4	0
1371	Sechenov Univ	1	2	0
1377	Seikei Univ	1	3	0
1408	Shanxi Univ Chinese Med	1	2	0
1430	Southeast Univ 87 Dingjiaqiao	1	5	0
1433	Southwest Jiaotong Univ	1	1	0
1470	Temple Univ	1	3	0
1479	Thomas Jefferson Univ	1	5	0
1487	Tokai Univ	1	0	0
1518	Univ Arkansas Med Sci	1	0	0
1535	Univ Concepcion	1	1	0
1544	Univ Estadual Campinas	1	11	0
1545	Univ Estadual Londrina	1	3	0
1548	Univ Fed Para	1	2	0
1549	Univ Fed Sao Joao Rei	1	14	0
1553	Univ Georgia	1	6	0
1567	Univ Hosp Schleswig Holstein Kiel	1	18	0
1571	Univ Indonesia	1	4	0
1574	Univ Isfahan	1	1	0
1578	Univ Laval	1	2	0
1581	Univ Leuven	1	151	0
1586	Univ London	1	0	0
1603	Univ New Mexico	1	0	0
1609	Univ North Carolina Charlotte	1	0	0
1613	Univ Palermo	1	6	0
1623	Univ Regensburg	1	12	0
1643	Univ Texas San Antonio Utsa	1	10	0
1651	Univ Udine	1	9	0
1658	Univ Witwatersrand	1	33	0
1663	Uppsala Univ	1	2	0
1716	Yancheng Materm & Child Hlth Care Hosp	1	76	0
1718	Yantaishan Hosp Yantai	1	0	0
1722	Yixing Peoples Hosp	1	0	0
1729	Zhejiang Hosp	1	0	0
1735	Zhuzhou Cent Hosp	1	0	0
