# Supplementary material for: The Research Landscape of Ferroptosis in Cancer: A Bibliometric Analysis
Source: Front Cell Dev Biol. 2022 May 25;10:841724. doi: 10.3389/fcell.2022.841724 (PMC9174675; doi:10.3389/fcell.2022.841724)
Supplement: Supplementary file 7 [file Table6.xlsx]

## Sheet: Journals
Rank	Journal	Count	citations	total link strength
1	biochemical and biophysical research communications	54	1902	1473
2	frontiers in oncology	54	308	1288
3	frontiers in cell and developmental biology	52	259	1510
4	cell death & disease	51	1264	1305
5	redox biology	38	1039	898
6	international journal of molecular sciences	36	535	725
7	free radical biology and medicine	34	1683	1113
8	oxidative medicine and cellular longevity	27	587	818
9	cancers	26	275	488
10	nature communications	26	745	631
11	cell death and differentiation	22	3611	1671
12	scientific reports	20	325	295
13	frontiers in genetics	19	14	365
14	oncology letters	19	248	445
15	theranostics	18	285	439
16	aging-us	17	123	288
17	cancer letters	17	807	647
18	cell death discovery	17	76	365
19	frontiers in pharmacology	17	376	489
20	cell reports	15	1038	833
21	acs applied materials & interfaces	14	204	208
22	biomaterials	14	274	231
23	cells	14	84	308
24	acs nano	13	966	473
25	proceedings of the national academy of sciences of the united states of	13	1394	896
26	cancer research	12	543	496
27	cell chemical biology	12	672	784
28	journal of cellular and molecular medicine	12	320	360
29	antioxidants	11	38	129
30	antioxidants	11	99	219
31	molecular & cellular oncology	11	283	237
32	nature	11	3548	2050
33	nature chemical biology	11	3061	1552
34	oncology reports	11	177	275
35	angewandte chemie-international edition	10	811	136
36	frontiers in immunology	10	10	116
37	international journal of general medicine	10	0	118
38	journal of materials chemistry b	10	53	281
39	life sciences	10	73	241
40	phytomedicine	10	317	183
41	american journal of cancer research	9	122	303
42	annals of translational medicine	9	48	193
43	antioxidants & redox signaling	9	413	184
44	biomedicine & pharmacotherapy	9	205	317
45	bmc cancer	9	16	167
46	frontiers in molecular biosciences	9	15	191
47	oncogene	9	520	394
48	oncotarget	9	551	311
49	science advances	9	282	181
50	biochemical pharmacology	8	86	252
51	biomaterials science	8	88	170
52	cell	8	6920	3220
53	journal of hematology & oncology	8	450	323
54	journal of oncology	8	16	107
55	small	8	96	149
56	acta pharmacologica sinica	7	73	111
57	autophagy	7	941	731
58	journal of biological chemistry	7	132	92
59	journal of cellular physiology	7	204	223
60	journal of experimental & clinical cancer research	7	101	115
61	journal of medicinal chemistry	7	104	117
62	journal of the american chemical society	7	754	324
63	nature cell biology	7	1468	820
64	acs chemical biology	6	534	369
65	advanced materials	6	552	437
66	biology-basel	6	23	243
67	cancer science	6	227	175
68	cell cycle	6	108	103
69	chemical engineering journal	6	26	47
70	future oncology	6	45	107
71	international journal of biological sciences	6	120	154
72	journal of controlled release	6	107	125
73	journal of nanobiotechnology	6	11	59
74	molecular medicine reports	6	34	96
75	oncotargets and therapy	6	63	202
76	acta pharmaceutica sinica b	5	49	122
77	bioscience reports	5	29	57
78	cancer discovery	5	178	162
79	cell metabolism	5	153	238
80	cell research	5	1147	728
81	cellular and molecular life sciences	5	733	301
82	cellular signalling	5	46	74
83	european review for medical and pharmacological sciences	5	115	136
84	free radical research	5	44	110
85	frontiers in medicine	5	5	74
86	journal of cancer	5	32	31
87	journal of clinical investigation	5	216	203
88	m s-medecine sciences	5	47	72
89	molecular cell	5	944	566
90	nano letters	5	307	176
91	nanoscale	5	95	93
92	peerj	5	6	100
93	seminars in cancer biology	5	392	256
94	advanced healthcare materials	4	12	55
95	anticancer research	4	143	138
96	archives of biochemistry and biophysics	4	28	37
97	archives of toxicology	4	97	73
98	biochimica et biophysica acta-molecular cell research	4	37	51
99	bioengineered	4	3	69
100	blood	4	164	98
101	cell biology international	4	73	93
102	elife	4	614	399
103	embo reports	4	87	78
104	european journal of medicinal chemistry	4	68	49
105	european journal of pharmacology	4	11	96
106	frontiers in cellular neuroscience	4	15	145
107	frontiers in neuroscience	4	240	181
108	genes & development	4	329	248
109	international journal of cancer	4	225	213
110	iscience	4	32	92
111	journal of the american society of nephrology	4	444	85
112	metallomics	4	38	54
113	pharmaceuticals	4	100	58
114	pharmacological research	4	49	186
115	plos one	4	90	88
116	signal transduction and targeted therapy	4	111	234
117	acs applied bio materials	3	15	29
118	acs central science	3	333	227
119	advanced science	3	40	62
120	analytical chemistry	3	16	41
121	apoptosis	3	51	88
122	bioessays	3	14	56
123	biomarker research	3	19	297
124	biomed research international	3	6	15
125	bioorganic & medicinal chemistry letters	3	41	48
126	cancer management and research	3	19	58
127	chemico-biological interactions	3	18	63
128	chemmedchem	3	28	73
129	cns neuroscience & therapeutics	3	10	45
130	digestive diseases and sciences	3	37	38
131	drug design development and therapy	3	22	51
132	experimental cell research	3	10	132
133	febs journal	3	32	15
134	food & function	3	2	72
135	frontiers in cardiovascular medicine	3	1	85
136	frontiers in chemistry	3	12	49
137	frontiers in endocrinology	3	67	102
138	gastric cancer	3	19	35
139	international journal of biological macromolecules	3	18	37
140	international journal of nanomedicine	3	9	54
141	international journal of oncology	3	98	96
142	international journal of pharmaceutics	3	29	56
143	iubmb life	3	35	85
144	journal of cell biology	3	121	144
145	journal of cellular biochemistry	3	44	43
146	journal of experimental medicine	3	245	223
147	molecular and cellular biochemistry	3	25	36
148	molecular cancer	3	209	178
149	molecular cancer research	3	128	121
150	molecular therapy	3	39	226
151	nature metabolism	3	56	42
152	nature reviews molecular cell biology	3	1344	245
153	neoplasia	3	64	104
154	pharmacology & therapeutics	3	39	45
155	talanta	3	22	15
156	thoracic cancer	3	6	56
157	toxicology and applied pharmacology	3	20	30
158	translational cancer research	3	2	29
159	translational oncology	3	14	53
160	advanced functional materials	2	48	9
161	anti-cancer drugs	2	16	28
162	applied materials today	2	1	34
163	biochemical journal	2	138	98
164	biochemistry and biophysics reports	2	2	14
165	biochimica et biophysica acta-general subjects	2	87	67
166	biochimica et biophysica acta-reviews on cancer	2	26	23
167	biology direct	2	1	25
168	biomacromolecules	2	7	22
169	biomedical materials	2	3	67
170	biomedicines	2	1	49
171	biomolecules	2	44	29
172	bioorganic chemistry	2	4	9
173	bmc genomics	2	12	16
174	bmc medical genomics	2	0	39
175	british journal of cancer	2	36	46
176	cancer cell	2	552	405
177	cancer chemotherapy and pharmacology	2	16	11
178	cancer gene therapy	2	70	128
179	cancer medicine	2	1	7
180	cell proliferation	2	28	82
181	chemistry-a european journal	2	20	31
182	chinese science bulletin-chinese	2	0	25
183	clinica chimica acta	2	22	16
184	clinical and translational medicine	2	4	41
185	colloids and surfaces b-biointerfaces	2	4	20
186	communications biology	2	41	51
187	coordination chemistry reviews	2	135	96
188	current biology	2	161	126
189	current medicinal chemistry	2	14	63
190	current opinion in cell biology	2	158	60
191	current opinion in chemical biology	2	81	34
192	developmental cell	2	118	114
193	disease markers	2	1	19
194	dna and cell biology	2	1	56
195	ebiomedicine	2	1	26
196	ecotoxicology and environmental safety	2	1	13
197	embo molecular medicine	2	1	25
198	environmental toxicology	2	10	17
199	epigenomics	2	2	18
200	frontiers in physiology	2	113	98
201	gastroenterology	2	89	34
202	genes & diseases	2	8	59
203	hepatology	2	700	456
204	human cell	2	4	31
205	immunological reviews	2	238	78
206	international immunopharmacology	2	2	26
207	international journal of biochemistry & cell biology	2	1	41
208	international journal of medical sciences	2	4	16
209	investigational new drugs	2	4	70
210	journal for immunotherapy of cancer	2	86	50
211	journal of biomedical nanotechnology	2	9	31
212	journal of cancer research and clinical oncology	2	68	97
213	journal of clinical laboratory analysis	2	0	21
214	journal of ethnopharmacology	2	5	8
215	journal of immunology	2	22	17
216	journal of leukocyte biology	2	0	10
217	life-basel	2	4	87
218	marine drugs	2	11	10
219	materials science & engineering c-materials for biological applications	2	1	22
220	molecular carcinogenesis	2	123	77
221	molecular neurobiology	2	119	76
222	molecular oncology	2	8	11
223	molecular pharmaceutics	2	63	41
224	molecular psychiatry	2	96	30
225	molecular therapy-oncolytics	2	6	30
226	molecules	2	12	33
227	nano today	2	3	31
228	nanomaterials	2	3	23
229	nanomedicine	2	1	38
230	nanoscale horizons	2	36	30
231	nanotoxicology	2	14	36
232	nature chemistry	2	274	119
233	nature reviews cancer	2	239	231
234	neoplasma	2	30	23
235	nutrients	2	38	34
236	oncogenesis	2	170	94
237	oncoimmunology	2	1	35
238	organic & biomolecular chemistry	2	9	5
239	pathology & oncology research	2	92	57
240	pathology international	2	59	33
241	pathology research and practice	2	3	19
242	pharmaceutics	2	0	64
243	pharmacogenomics & personalized medicine	2	0	31
244	physiological reviews	2	423	40
245	protein & cell	2	75	163
246	proteomics	2	91	105
247	rsc advances	2	10	15
248	science bulletin	2	4	39
249	sensors and actuators b-chemical	2	12	8
250	stem cell research & therapy	2	6	18
251	technology in cancer research & treatment	2	0	17
252	toxicology	2	38	21
253	toxicology letters	2	38	38
254	traditional medicine research	2	0	6
255	translational lung cancer research	2	16	85
256	trends in biochemical sciences	2	274	117
257	trends in cancer	2	22	87
258	trends in cell biology	2	819	433
259	trends in molecular medicine	2	22	105
260	accounts of chemical research	1	6	4
261	acs applied nano materials	1	7	12
262	acs biomaterials science & engineering	1	26	16
263	acs sensors	1	7	10
264	acta biochimica et biophysica sinica	1	5	15
265	acta biomaterialia	1	0	4
266	acta crystallographica section d-structural biology	1	4	11
267	acta neuropathologica communications	1	0	4
268	advanced biology	1	3	71
269	advanced pharmaceutical bulletin	1	1	3
270	ageing research reviews	1	6	13
271	aging and disease	1	4	35
272	american journal of otolaryngology	1	0	16
273	american journal of physiology-heart and circulatory physiology	1	17	18
274	american journal of physiology-renal physiology	1	0	22
275	american journal of respiratory and critical care medicine	1	52	9
276	analytica chimica acta	1	5	4
277	anatomical record-advances in integrative anatomy and evolutionary	1	15	20
278	animal cells and systems	1	25	23
279	annals of surgical oncology	1	2	15
280	annals of the new york academy of sciences	1	0	4
281	applied sciences-basel	1	2	8
282	aquaculture reports	1	2	0
283	arabian journal of chemistry	1	1	6
284	archives of dermatological research	1	10	4
285	archives of pharmacal research	1	3	44
286	arhiv za higijenu rada i toksikologiju-archives of industrial hygiene	1	6	42
287	asn neuro	1	0	49
288	atomic spectroscopy	1	2	3
289	basic & clinical pharmacology & toxicology	1	0	4
290	biochemical society transactions	1	4	23
291	biochemistry	1	0	23
292	biochemistry-moscow	1	4	19
293	biochimica et biophysica acta-bioenergetics	1	1	4
294	biochimica et biophysica acta-molecular basis of disease	1	23	16
295	biochimie	1	3	39
296	bioconjugate chemistry	1	3	4
297	bioelectromagnetics	1	0	4
298	biointerface research in applied chemistry	1	4	3
299	biological chemistry	1	19	5
300	biology open	1	16	12
301	biometals	1	32	18
302	biotechnology journal	1	1	17
303	blood advances	1	3	2
304	bmc complementary medicine and therapies	1	0	6
305	bmc pulmonary medicine	1	1	19
306	bosnian journal of basic medical sciences	1	7	23
307	breast cancer research	1	27	26
308	breast cancer research and treatment	1	6	2
309	british journal of pharmacology	1	11	10
310	bulletin of experimental biology and medicine	1	8	8
311	bulletin of russian state medical university	1	0	5
312	cancer & metabolism	1	15	12
313	cancer biology & medicine	1	29	76
314	cancer biology & therapy	1	33	7
315	cancer biomarkers	1	1	8
316	cancer communications	1	162	64
317	cancer immunology research	1	9	23
318	cancer investigation	1	1	11
319	cancer prevention research	1	0	2
320	cancer research and treatment	1	124	107
321	carcinogenesis	1	12	15
322	cardiology research and practice	1	18	8
323	cardiovascular diabetology	1	4	0
324	cell biochemistry and function	1	5	16
325	cell communication and signaling	1	20	30
326	cell host & microbe	1	132	56
327	cell stem cell	1	0	2
328	cell transplantation	1	14	11
329	cellular & molecular biology letters	1	4	16
330	cellular & molecular immunology	1	6	8
331	cellular oncology	1	10	4
332	chembiochem	1	30	11
333	chemical biology & drug design	1	2	11
334	chemical research in toxicology	1	17	32
335	chemical society reviews	1	17	28
336	chemistry and physics of lipids	1	21	14
337	chemistry of materials	1	35	15
338	chemistry-switzerland	1	6	3
339	chinese chemical letters	1	24	37
340	chinese journal of organic chemistry	1	0	3
341	clinical & translational immunology	1	0	4
342	clinical and experimental medicine	1	6	16
343	clinical and translational imaging	1	0	2
344	clinical cancer research	1	4	5
345	clinical immunology	1	0	13
346	comptes rendus chimie	1	1	4
347	critical reviews in oncology hematology	1	15	54
348	current cancer drug targets	1	2	2
349	current gene therapy	1	23	51
350	current opinion in biotechnology	1	4	14
351	current pathobiology reports	1	62	66
352	current topics in nutraceutical research	1	0	7
353	dalton transactions	1	4	6
354	database-the journal of biological databases and curation	1	64	65
355	diagnostics	1	7	40
356	dyes and pigments	1	0	3
357	eneuro	1	31	23
358	environmental and molecular mutagenesis	1	0	2
359	environmental science and pollution research	1	0	0
360	environmental toxicology and pharmacology	1	5	6
361	european archives of oto-rhino-laryngology	1	0	14
362	european journal of cell biology	1	71	78
363	european journal of clinical investigation	1	2	16
364	european journal of histochemistry	1	0	11
365	european journal of pharmaceutical sciences	1	22	29
366	evidence-based complementary and alternative medicine	1	1	4
367	experimental and molecular pathology	1	3	6
368	experimental and therapeutic medicine	1	0	9
369	experimental biology and medicine	1	1	11
370	extreme mechanics letters	1	4	6
371	febs letters	1	15	20
372	febs open bio	1	4	3
373	food chemistry	1	4	1
374	frontiers in cellular and infection microbiology	1	0	2
375	frontiers in molecular neuroscience	1	17	35
376	frontiers in surgery	1	0	17
377	gene	1	2	19
378	genes and immunity	1	19	15
379	genes to cells	1	1	1
380	gut and liver	1	20	7
381	health physics	1	0	8
382	hematology	1	0	6
383	human & experimental toxicology	1	0	6
384	hypertension	1	0	7
385	immunity	1	5	14
386	immunity inflammation and disease	1	0	10
387	immunology letters	1	13	17
388	in vivo	1	0	1
389	inflammation	1	2	22
390	inflammation research	1	1	22
391	international heart journal	1	29	4
392	international journal of endocrinology	1	2	17
393	international journal of radiation oncology biology physics	1	5	18
394	international urology and nephrology	1	11	28
395	japanese journal of applied physics	1	1	28
396	jci insight	1	229	83
397	journal of alloys and compounds	1	1	0
398	journal of biological research-thessaloniki	1	1	4
399	journal of biomedical science	1	0	10
400	journal of bone oncology	1	1	35
401	journal of clinical biochemistry and nutrition	1	11	9
402	journal of clinical medicine	1	16	10
403	journal of drug delivery science and technology	1	3	45
404	journal of drug targeting	1	0	3
405	journal of environmental pathology toxicology and oncology	1	0	5
406	journal of functional foods	1	8	7
407	journal of gastrointestinal oncology	1	0	9
408	journal of hazardous materials	1	43	36
409	journal of healthcare engineering	1	0	42
410	journal of hepatocellular carcinoma	1	0	39
411	journal of imab	1	0	16
412	journal of inflammation-london	1	40	22
413	journal of inorganic biochemistry	1	0	16
414	journal of international medical research	1	5	16
415	journal of investigative dermatology	1	9	3
416	journal of molecular cell biology	1	35	10
417	journal of molecular structure	1	0	12
418	journal of neural transmission	1	19	6
419	journal of non-crystalline solids	1	0	2
420	journal of nuclear medicine	1	2	3
421	journal of nutritional biochemistry	1	10	5
422	journal of obstetrics and gynaecology research	1	1	13
423	journal of orthopaedic translation	1	9	9
424	journal of ovarian research	1	0	1
425	journal of pharmacological sciences	1	10	17
426	journal of theoretical biology	1	8	34
427	journal of trace elements in medicine and biology	1	2	14
428	journal of translational medicine	1	1	28
429	jove-journal of visualized experiments	1	4	5
430	laboratory investigation	1	46	26
431	lipids in health and disease	1	6	4
432	liver transplantation	1	17	1
433	marine biotechnology	1	0	6
434	materials	1	0	12
435	materials & design	1	0	15
436	materials chemistry frontiers	1	1	3
437	materials horizons	1	0	20
438	materials letters	1	4	3
439	materials today bio	1	0	19
440	mechanisms of ageing and development	1	24	16
441	medical hypotheses	1	30	30
442	medical science monitor	1	7	15
443	medicinal research reviews	1	87	10
444	melanoma research	1	2	4
445	metabolites	1	3	23
446	molecular aspects of medicine	1	25	16
447	molecular cancer therapeutics	1	0	6
448	molecular immunology	1	39	5
449	molecular systems biology	1	5	4
450	molecular therapy-nucleic acids	1	1	15
451	mutation research-reviews in mutation research	1	4	8
452	nano convergence	1	2	7
453	nano research	1	1	15
454	nanomedicine-nanotechnology biology and medicine	1	11	17
455	nanoscale research letters	1	5	13
456	nanotechnology	1	1	3
457	natural product communications	1	1	15
458	nature immunology	1	32	16
459	nature nanotechnology	1	271	131
460	nature reviews clinical oncology	1	91	178
461	nature reviews drug discovery	1	285	110
462	nature reviews endocrinology	1	2	36
463	nature reviews gastroenterology & hepatology	1	3	66
464	neurobiology of disease	1	231	84
465	neurochemistry international	1	15	16
466	neuroscience letters	1	3	37
467	new journal of chemistry	1	8	9
468	nitric oxide-biology and chemistry	1	0	15
469	nucleic acids research	1	1	6
470	open chemistry	1	3	3
471	orphanet journal of rare diseases	1	1	16
472	pancreatology	1	5	10
473	particle and fibre toxicology	1	6	4
474	periodica polytechnica-chemical engineering	1	0	9
475	pharmaceutical sciences	1	1	9
476	photochemistry and photobiology	1	8	3
477	physiological research	1	9	3
478	phytotherapy research	1	4	7
479	placenta	1	1	32
480	plos biology	1	174	125
481	plos pathogens	1	0	21
482	polymer chemistry	1	0	4
483	progress in biochemistry and biophysics	1	0	0
484	progress in biophysics & molecular biology	1	19	32
485	pteridines	1	0	15
486	radiation research	1	13	16
487	rendiconti lincei-scienze fisiche e naturali	1	6	14
488	reproductive biology and endocrinology	1	4	9
489	research in pharmaceutical sciences	1	5	6
490	reviews on environmental health	1	6	0
491	russian chemical bulletin	1	3	1
492	russian journal of bioorganic chemistry	1	2	3
493	sage open medical case reports	1	1	2
494	sage open medicine	1	0	0
495	science	1	174	106
496	science china-chemistry	1	5	13
497	science of the total environment	1	1	5
498	seminars in cell & developmental biology	1	139	13
499	seminars in nephrology	1	14	8
500	small methods	1	0	4
501	surgical oncology-oxford	1	3	7
502	toxicology in vitro	1	0	9
503	toxins	1	10	7
504	translational pediatrics	1	0	10
505	translational stroke research	1	52	7
506	trends in endocrinology and metabolism	1	0	49
507	trends in pharmacological sciences	1	5	11
508	tropical journal of pharmaceutical research	1	1	29
509	veterinary medicine and science	1	3	6
510	world journal of diabetes	1	9	11
511	world journal of surgical oncology	1	3	17
512	world neurosurgery	1	1	8
513	yakut medical journal	1	0	6
514	yale journal of biology and medicine	1	5	6
515	yonsei medical journal	1	0	16
