# Supplementary material for: The Research Landscape of Ferroptosis in Cancer: A Bibliometric Analysis
Source: Front Cell Dev Biol. 2022 May 25;10:841724. doi: 10.3389/fcell.2022.841724 (PMC9174675; doi:10.3389/fcell.2022.841724)
Supplement: Supplementary file 8 [file Table4.XLSX]

## Sheet: Sheet1
Rank	Count	Centrality	Year	Authors
1	64	0.04	2015	Daolin Tang
2	58	0.08	2016	Rui Kang
3	48	0.2	2012	Brent R Stockwell
4	38	0.04	2015	Marcus Conrad
5	24	0.06	2018	Jiao Liu
6	23	0.16	2014	Guido Kroemer
7	21	0.2	2012	Scott J Dixon
8	20	0.03	2017	Valerian E Kagan
9	19	0.03	2020	Xin Chen
10	18	0.03	2017	Hulya Bayir
11	18	0.09	2014	Andreas Linkermann
12	16	0.04	2018	Boyi Gan
13	15	0.05	2017	Yulia Y Tyurina
14	13	0.06	2017	Shinya Toyokuni
15	13	0.13	2017	Jose Pedro Friedmann Angeli
16	12	0.21	2016	Yangchun Xie
17	11	0.07	2014	Bettina Proneth
18	11	0.01	2018	Li Zhuang
19	10	0	2020	Thomas Efferth
20	10	0	2020	Jentsan Chi
21	10	0	2017	Stuart L Schreiber
22	10	0.03	2015	Wei Gu
23	9	0.07	2014	Peter Vandenabeele
24	9	0.08	2020	Wei Li
25	9	0	2020	Jie Zhang
26	9	0	2017	John K Eaton
27	8	0	2017	Vladimir A Tyurin
28	8	0	2020	Zhong Luo
29	8	0.11	2020	Enyong Dai
30	8	0.13	2020	Yilei Zhang
31	8	0.01	2020	Jie Li
32	8	0.01	2016	Simone Fulda
33	7	0	2020	Menghuan Li
34	7	0.05	2019	Yu Zhang
35	7	0	2017	Andrew A Amoscato
36	7	0.1	2020	Jing Wang
37	7	0.16	2018	Daniel J Klionsky
38	7	0	2020	Chaochieh Lin
39	7	0	2021	Xiaoling Li
40	7	0.02	2019	Chao Mao
41	7	0.01	2019	Feng Li
42	7	0.13	2018	Hong Wang
43	6	0	2018	Peng Shang
44	6	0	2013	Antoine Galmiche
45	6	0	2016	Michael T Lotze
46	6	0.06	2020	Kaiyong Cai
47	6	0	2019	Zheng Wang
48	6	0.02	2021	Lifang Ma
49	6	0	2019	Fan Zhang
50	6	0.02	2021	Xiao Zhang
51	6	0.01	2020	Li Jiang
52	6	0	2020	Jianli Wu
53	6	0.09	2017	Shan Zhu
54	6	0	2020	Feimei Kuang
55	6	0	2016	Xuejun Jiang
56	6	0.03	2021	Guang Lei
57	6	0	2021	Yang Yang
58	6	0.02	2016	Xiaofang Sun
59	6	0	2021	Yan Liu
60	6	0.01	2018	Ivet Bahar
61	6	0.05	2021	Yi Wang
62	6	0.01	2019	Hao Wang
63	5	0	2018	Jonglyel Roh
64	5	0	2019	Aiping Fan
65	5	0.01	2020	Yang Liu
66	5	0	2020	Zhichao Dai
67	5	0.01	2021	Jiayi Wang
68	5	0	2015	Le Jiang
69	5	0.02	2021	Xiaoting Tian
70	5	0.01	2016	Bo Liu
71	5	0.02	2015	Shangjui Wang
72	5	0	2021	Qi Shen
73	5	0	2020	Xiuwen Zheng
74	5	0	2017	Alexandr A Kapralov
75	5	0	2021	Jing Du
76	5	0.1	2021	Bo Li
77	5	0	2021	Jing Zhang
78	5	0	2018	Joel S Greenberger
79	5	0	2021	Lianxiang Luo
80	5	0	2013	Bruno Chauffert
81	5	0	2021	Yi Zhou
82	5	0	2019	Dongsheng Zhang
83	5	0	2018	Jaewang Lee
84	5	0	2018	Pranavi Koppula
85	5	0.07	2014	Tom Vanden Berghe
86	5	0	2021	Jie Yang
87	5	0.17	2012	Rachid Skouta
