# Supplementary material for: The Research Landscape of Ferroptosis in Cancer: A Bibliometric Analysis
Source: Front Cell Dev Biol. 2022 May 25;10:841724. doi: 10.3389/fcell.2022.841724 (PMC9174675; doi:10.3389/fcell.2022.841724)
Supplement: Supplementary file 9 [file Table5.XLSX]

## Sheet: Sheet1
Rank	Author	Citations	Total link strength
1	dixon, sj	2134	179441
2	yang, ws	1722	152355
3	stockwell, br	795	62850
4	gao, mh	748	77917
5	angeli, jpf	740	68074
6	doll, s	682	68081
7	jiang, l	525	50790
8	galluzzi, l	468	83126
9	xie, y	448	36278
10	sun, xf	431	42018
11	conrad, m	375	36782
12	hassannia, b	369	33430
13	kagan, ve	357	40588
14	linkermann, a	321	37247
15	hou, w	282	29533
16	xie, yc	277	31146
17	shimada, k	276	30132
18	louandre, c	276	28786
19	yagoda, n	274	27525
20	wang, wm	265	23616
21	toyokuni, s	262	30176
22	bersuker, k	257	25966
23	viswanathan, vs	254	23346
24	yuan, h	249	28723
25	tang, dl	248	25081
26	chen, x	248	29766
27	dolma, s	246	24661
28	gaschler, mm	233	26892
29	cao, jy	226	19889
30	kang, r	225	26147
31	liu, y	219	26852
32	li, j	210	20300
33	zhang, y	207	22414
34	shen, zy	207	18296
35	skouta, r	204	19450
36	hangauer, mj	199	17029
37	roh, jl	191	19504
38	seiler, a	189	22573
39	zhang, yl	184	18198
40	torti, sv	175	17798
41	wang, h	168	18362
42	song, xx	168	19526
43	liu, j	168	18927
44	mancias, jd	165	18620
45	liu, t	162	15960
46	sato, h	158	17375
47	li, y	148	16323
48	wang, y	147	16526
49	ursini, f	146	16452
50	siegel, rl	145	9001
51	ingold, i	144	15358
52	imai, h	143	15780
53	eling, nils	143	15815
54	efferth, t	142	13827
55	yu, y	139	13667
56	liang, c	138	10633
57	vanden berghe, t	133	21160
58	sun, x	132	15017
59	degterev, a	132	21219
60	wang, sj	131	13615
61	wu, j	130	14203
62	tarangelo, a	130	13888
63	mou, yh	129	10563
64	kim, se	127	14656
65	fang, xx	126	14137
66	zhang, x	124	9896
67	magtanong, l	124	13613
68	ma, s	122	13502
69	koppula, p	122	10296
70	chen, y	122	14252
71	bray, f	122	7290
72	alvarez, sw	122	12207
73	dai, ey	120	14554
74	zhang, l	119	12824
75	wenzel, se	118	13812
76	zhang, c	117	10722
77	ou, y	117	14819
78	green, dr	117	19698
79	lachaier, e	115	11038
80	hayano, m	115	14994
81	yu, ht	114	9010
82	matsushita, m	114	11964
83	lu, b	114	10922
84	li, q	114	13337
85	wang, l	113	14556
86	zou, yl	111	13302
87	brigelius-flohe, r	111	13621
88	lang, xt	109	11490
89	yang, wh	108	12548
90	kroemer, g	108	16273
91	shah, r	107	12675
92	brown, cw	107	14689
93	zilka, o	106	10351
94	zhu, s	105	12219
95	lewerenz, j	105	11364
96	wang, m	103	10502
97	kwon, my	103	10046
98	zhang, zl	102	9764
99	zheng, dw	100	7514
